# Supplementary material for: Reduced prevalence of phage defense systems in Pseudomonas aeruginosa strains from cystic fibrosis patients
Source: mBio. 2025 Feb 25;16(4):e03548-24. doi: 10.1128/mbio.03548-24 (PMC11980395; doi:10.1128/mbio.03548-24)
Supplement: Table S1 — Summary table of the Pseudomonas aeruginosa strains and additional information, including the defense system repertoire. [file mbio.03548-24-s0003.xlsx]

## Sheet: Table S1
Table S1. Summary table of the included Pseudomonas aeruginosa strains and additional information, including the defense system repertoire.
Full organism name	Species	Host taxonomic name	Disease category	Host Disease	Host Disease Category	Isolation Source	Geographic Location	Biosample accession	Assembly	Assembly name	Assembly level	Assembly version status	Genome size	Number of genes	Defense system abundance	Number of prophages	RM_Type_I	AbiJ	CAS_Class1-Subtype-I-F	PfiAT	CAS_Class1-Subtype-I-E	CBASS_III	Thoeris_II	RloC	Borvo	Gabija	Shedu	Lamassu-Mrr	RM_Type_IIG	Shango	AbiE	RM_Type_II	PD-Lambda-2	PD-Lambda-1	Zorya_TypeI	Wadjet_I	JukAB	Septu	Dpd	Gao_Iet	RM_Type_III	RM_Type_IV	SoFic	Lamassu-Cap4_nuclease	dCTPdeaminase	Druantia_III	Mokosh_Type_I_D	Detocs	Gao_Qat
Pseudomonas aeruginosa C1913C	Pseudomonas aeruginosa	Homo sapiens	CF	cystic fibrosis	cystic fibrosis	NA	Canada: Vancouver	SAMN02485458	GCF_000705155.1	NA	Contig	latest	6827238	5942	15	2	1	0	0	0	0	1	0	1	0	1	0	0	0	0	1	0	0	0	0	1	1	1	0	1	1	1	0	1	0	0	1	0	0
Pseudomonas aeruginosa C2159M	Pseudomonas aeruginosa	Homo sapiens	CF	cystic fibrosis	cystic fibrosis	NA	Canada: Vancouver	SAMN02485508	GCF_000705215.1	NA	Contig	latest	6382292	5578	3	2	0	0	0	0	0	0	0	0	0	0	0	0	0	0	1	0	0	0	0	0	0	0	0	0	0	0	0	0	0	0	0	0	0
Pseudomonas aeruginosa 3C52	Pseudomonas aeruginosa	Homo sapiens	CF	cystic fibrosis	cystic fibrosis	Cystic fibrosis patient	Germany	SAMN05226630	GCF_003698035.1	ASM369803v1	Contig	latest	6852331	6427	11	5	1	0	0	0	0	1	0	0	0	1	0	0	0	0	0	0	0	0	0	1	1	0	0	0	0	1	0	0	0	0	0	0	0
Pseudomonas aeruginosa 6D92(H)	Pseudomonas aeruginosa	Homo sapiens	CF	cystic fibrosis	cystic fibrosis	Cystic fibrosis paediatric patient	USA: Seattle	SAMN05226602	GCF_003698325.1	ASM369832v1	Contig	latest	7031223	6574	15	5	1	0	0	0	0	1	0	1	0	1	0	0	0	0	0	1	0	0	1	2	1	0	0	0	0	1	0	0	0	0	0	0	0
Pseudomonas aeruginosa 6822	Pseudomonas aeruginosa	Homo sapiens	CF	cystic fibrosis	cystic fibrosis	Cystic fibrosis patient	Denmark	SAMN05226610	GCF_003698365.1	ASM369836v1	Contig	latest	6191743	5714	3	1	0	0	1	0	1	0	0	0	0	0	0	0	0	0	0	0	0	0	0	0	0	0	0	0	0	0	0	0	0	0	0	0	0
Pseudomonas aeruginosa 2A42	Pseudomonas aeruginosa	Homo sapiens	CF	cystic fibrosis	cystic fibrosis	Cystic fibrosis patient	Australia: Hobart	SAMN05226614	GCF_003698395.1	ASM369839v1	Contig	latest	6365139	5927	4	2	0	0	0	0	0	0	0	0	0	0	0	0	0	0	0	0	0	0	0	1	1	0	0	0	1	0	0	0	0	0	0	0	0
Pseudomonas aeruginosa E82A	Pseudomonas aeruginosa	Homo sapiens	CF	cystic fibrosis	cystic fibrosis	Cystic fibrosis patient	Australia: Melbourne	SAMN05226618	GCF_003698435.1	ASM369843v1	Contig	latest	6343337	5913	3	4	0	0	0	0	1	0	0	0	0	0	0	0	0	0	0	2	0	0	0	0	0	0	0	0	0	0	0	0	0	0	0	0	0
Pseudomonas aeruginosa 6D92(H)	Pseudomonas aeruginosa	Homo sapiens	CF	cystic fibrosis	cystic fibrosis	Cystic fibrosis patient	USA: Seattle	SAMN05226621	GCF_003698455.1	ASM369845v1	Contig	latest	6471685	6024	7	3	0	0	1	0	0	0	0	0	0	1	0	0	0	0	0	0	0	0	0	0	0	0	0	0	0	0	0	0	0	0	0	0	0
Pseudomonas aeruginosa 6D92(H)	Pseudomonas aeruginosa	Homo sapiens	CF	cystic fibrosis	cystic fibrosis	Cystic fibrosis patient	USA: Seattle	SAMN05226622	GCF_003698485.1	ASM369848v1	Contig	latest	6282816	5868	7	4	0	0	1	0	0	0	0	0	0	1	0	0	0	0	0	0	0	0	0	0	0	0	0	0	0	0	0	0	0	0	0	0	0
Pseudomonas aeruginosa EC2A	Pseudomonas aeruginosa	Homo sapiens	CF	cystic fibrosis	cystic fibrosis	Cystic fibrosis patient	Germany	SAMN05226623	GCF_003698505.1	ASM369850v1	Contig	latest	6512494	6058	5	4	1	0	0	0	0	0	0	0	0	0	1	0	0	0	0	1	0	0	0	0	0	0	0	0	0	0	0	0	0	0	0	0	0
Pseudomonas aeruginosa 1BAE	Pseudomonas aeruginosa	Homo sapiens	CF	cystic fibrosis	cystic fibrosis	Cystic fibrosis patient	Germany	SAMN05226628	GCF_003698585.1	ASM369858v1	Contig	latest	6744864	6267	7	4	1	0	0	0	0	1	0	0	0	0	0	0	1	0	0	0	0	0	0	0	1	0	0	0	0	1	0	0	0	0	1	0	0
Pseudomonas aeruginosa F69A	Pseudomonas aeruginosa	Homo sapiens	CF	cystic fibrosis	cystic fibrosis	Cystic fibrosis patient	Portugal: Lisbon	SAMN05226606	GCF_003698655.1	ASM369865v1	Contig	latest	6326763	5871	2	3	0	0	0	0	0	0	0	0	0	0	0	0	0	0	0	0	0	0	0	0	0	0	0	1	0	0	0	0	1	0	0	0	0
Pseudomonas aeruginosa 4012(0)	Pseudomonas aeruginosa	Homo sapiens	CF	cystic fibrosis	cystic fibrosis	Cystic fibrosis patient	United Kingdom: Manchester	SAMN05226617	GCF_003698785.1	ASM369878v1	Contig	latest	6192913	5743	4	1	1	1	1	1	0	0	0	0	0	0	0	0	0	0	0	0	0	0	0	0	0	0	0	0	0	0	0	0	0	0	0	0	0
Pseudomonas aeruginosa AF9A	Pseudomonas aeruginosa	Homo sapiens	CF	cystic fibrosis	cystic fibrosis	Cystic fibrosis patient	Germany	SAMN05226620	GCF_003698825.1	ASM369882v1	Scaffold	latest	6258177	5767	4	1	0	0	0	0	0	0	0	0	0	0	0	0	0	0	0	0	1	0	0	1	1	0	0	0	0	0	0	0	0	0	0	0	0
Pseudomonas aeruginosa EC22	Pseudomonas aeruginosa	Homo sapiens	CF	cystic fibrosis	cystic fibrosis	Cystic fibrosis patient	Australia: Hobart	SAMN05226619	GCF_003698855.1	ASM369885v1	Contig	latest	6209179	5755	4	2	0	0	1	0	0	0	0	0	0	0	0	0	0	0	0	0	0	0	0	0	0	0	0	0	0	0	0	0	0	0	0	0	0
Pseudomonas aeruginosa 1658	Pseudomonas aeruginosa	Homo sapiens	CF	cystic fibrosis	cystic fibrosis	cystic fibrosis patient	United Kingdom: Scotland	SAMN10484678	GCF_003863495.1	ASM386349v1	Contig	latest	6431751	5981	4	4	0	0	0	0	0	1	0	0	0	0	0	1	0	0	0	0	0	0	0	0	0	0	0	0	0	1	0	0	0	0	0	0	0
Pseudomonas aeruginosa 1653	Pseudomonas aeruginosa	Homo sapiens	CF	cystic fibrosis	cystic fibrosis	cystic fibrosis patient	United Kingdom: Scotland	SAMN10484676	GCF_003863515.1	ASM386351v1	Contig	latest	6085437	5609	6	1	0	0	1	0	0	0	0	1	0	1	0	0	0	0	0	0	0	0	0	0	0	0	0	0	0	0	0	0	0	0	0	0	0
Pseudomonas aeruginosa 1638	Pseudomonas aeruginosa	Homo sapiens	CF	cystic fibrosis	cystic fibrosis	cystic fibrosis patient	United Kingdom: Scotland	SAMN10484674	GCF_003863555.1	ASM386355v1	Contig	latest	6200519	5724	5	2	2	0	0	0	0	0	0	0	0	1	0	0	0	1	0	1	0	0	0	0	0	0	0	0	0	0	0	0	0	0	0	0	0
Pseudomonas aeruginosa 1600	Pseudomonas aeruginosa	Homo sapiens	CF	cystic fibrosis	cystic fibrosis	cystic fibrosis patient	United Kingdom: Scotland	SAMN10484667	GCF_003863635.1	ASM386363v1	Contig	latest	6315570	5872	2	1	1	0	0	0	0	0	0	0	0	0	0	0	0	0	0	0	0	0	0	0	0	0	0	0	0	0	0	0	0	0	0	0	0
Pseudomonas aeruginosa 1472	Pseudomonas aeruginosa	Homo sapiens	CF	cystic fibrosis	cystic fibrosis	cystic fibrosis patient	United Kingdom: Scotland	SAMN10484664	GCF_003863675.1	ASM386367v1	Contig	latest	6981537	6542	11	6	2	0	0	0	0	1	0	0	0	1	1	0	1	0	0	0	0	0	0	0	0	0	0	0	0	0	0	0	0	0	0	0	0
Pseudomonas aeruginosa 1655	Pseudomonas aeruginosa	Homo sapiens	CF	cystic fibrosis	cystic fibrosis	cystic fibrosis patient	United Kingdom: Scotland	SAMN10484677	GCF_003863725.1	ASM386372v1	Contig	latest	6308290	5865	2	1	1	0	0	0	0	0	0	0	0	0	0	0	0	0	0	0	0	0	0	0	0	0	0	0	0	0	0	0	0	0	0	0	0
Pseudomonas aeruginosa 1650	Pseudomonas aeruginosa	Homo sapiens	CF	cystic fibrosis	cystic fibrosis	cystic fibrosis patient	United Kingdom: Scotland	SAMN10484675	GCF_003863745.1	ASM386374v1	Contig	latest	6212830	5677	2	2	0	0	0	0	0	0	0	0	0	0	0	0	0	0	0	0	0	0	0	0	0	0	0	0	0	0	0	0	0	0	0	0	0
Pseudomonas aeruginosa 1631	Pseudomonas aeruginosa	Homo sapiens	CF	cystic fibrosis	cystic fibrosis	cystic fibrosis patient	United Kingdom: Scotland	SAMN10484673	GCF_003863775.1	ASM386377v1	Contig	latest	6426292	5783	2	2	0	0	0	0	0	0	0	0	0	0	0	0	0	0	0	1	0	0	0	0	0	0	0	0	0	0	0	0	0	0	0	0	0
Pseudomonas aeruginosa 1463	Pseudomonas aeruginosa	Homo sapiens	CF	cystic fibrosis	cystic fibrosis	cystic fibrosis patient	United Kingdom: Scotland	SAMN10484663	GCF_003863855.1	ASM386385v1	Contig	latest	6618109	6141	6	1	0	0	1	0	1	0	0	1	0	1	0	0	0	1	0	0	0	0	0	0	0	0	0	0	0	0	0	0	0	0	0	0	0
Pseudomonas aeruginosa 1442	Pseudomonas aeruginosa	Homo sapiens	CF	cystic fibrosis	cystic fibrosis	cystic fibrosis patient	United Kingdom: Scotland	SAMN10484662	GCF_003863945.1	ASM386394v1	Contig	latest	6800000	6280	13	2	1	0	1	0	0	1	0	1	0	1	1	0	0	0	1	0	0	0	0	0	0	0	0	0	1	0	0	0	1	1	0	0	0
Pseudomonas aeruginosa EPIC E197	Pseudomonas aeruginosa	NA	CF	cystic fibrosis	cystic fibrosis	oropharynx	USA	SAMN09221945	GCF_006864505.1	ASM686450v1	Contig	latest	6330711	5881	7	2	0	0	1	0	0	0	0	0	0	2	0	0	0	1	0	0	0	0	0	0	0	1	0	0	0	1	0	0	0	0	0	0	0
Pseudomonas aeruginosa EPIC E190	Pseudomonas aeruginosa	NA	CF	cystic fibrosis	cystic fibrosis	oropharynx	USA	SAMN09221944	GCF_006864585.1	ASM686458v1	Contig	latest	6389034	5950	6	2	0	0	1	0	0	0	0	0	0	0	0	1	0	0	0	1	0	0	0	1	1	0	0	0	0	0	0	0	0	0	0	0	0
Pseudomonas aeruginosa EPIC E151	Pseudomonas aeruginosa	NA	CF	cystic fibrosis	cystic fibrosis	oropharynx	USA	SAMN09221943	GCF_006864645.1	ASM686464v1	Contig	latest	6697142	6251	11	3	1	0	0	0	0	1	0	2	0	0	1	0	1	0	1	0	0	0	0	0	0	0	0	0	0	1	0	0	0	1	0	0	0
Pseudomonas aeruginosa EPIC E54	Pseudomonas aeruginosa	NA	CF	cystic fibrosis	cystic fibrosis	oropharynx	USA	SAMN09221942	GCF_006864715.1	ASM686471v1	Contig	latest	6392250	5846	8	3	0	0	0	0	0	0	0	0	0	1	0	0	0	0	0	0	0	0	0	1	1	0	0	0	0	0	0	0	0	0	0	0	0
Pseudomonas aeruginosa B2	Pseudomonas aeruginosa	Homo sapiens	CF	cystic fibrosis	cystic fibrosis	groin	United Kingdom: Bristol	SAMN07424143	GCF_003835665.1	ASM383566v1	Contig	latest	6897953	6454	13	3	0	0	1	0	0	2	0	2	0	1	1	0	1	1	0	0	0	0	0	1	1	0	0	0	0	0	0	0	0	0	0	0	0
Pseudomonas aeruginosa A3 - Assembly GCF_003835695.1	Pseudomonas aeruginosa	Homo sapiens	CF	cystic fibrosis	cystic fibrosis	cough swab	United Kingdom: Stoke on Trent	SAMN07424142	GCF_003835695.1	ASM383569v1	Contig	latest	7056438	6714	11	6	0	0	0	0	0	1	0	1	0	0	0	0	1	0	1	1	0	0	0	0	0	0	0	0	0	1	0	0	0	0	0	0	0
Pseudomonas aeruginosa 1713	Pseudomonas aeruginosa	Homo sapiens	CF	cystic fibrosis	cystic fibrosis	cystic fibrosis patient	United Kingdom: Scotland	SAMN10484683	GCF_003863425.1	ASM386342v1	Contig	latest	6760646	6272	15	4	1	0	1	0	0	1	0	1	0	1	0	0	2	0	1	0	0	0	0	0	0	0	0	0	0	0	0	0	1	1	0	0	0
Pseudomonas aeruginosa 1689	Pseudomonas aeruginosa	Homo sapiens	CF	cystic fibrosis	cystic fibrosis	cystic fibrosis patient	United Kingdom: Scotland	SAMN10484682	GCF_003863445.1	ASM386344v1	Contig	latest	5820849	5354	4	1	0	0	1	0	0	0	0	0	0	0	0	0	0	0	0	1	0	0	0	0	0	0	0	0	0	0	0	0	0	0	0	0	0
Pseudomonas aeruginosa 1671	Pseudomonas aeruginosa	Homo sapiens	CF	cystic fibrosis	cystic fibrosis	cystic fibrosis patient	United Kingdom: Scotland	SAMN10484681	GCF_003863465.1	ASM386346v1	Contig	latest	6662362	5944	7	1	0	0	1	0	0	0	0	0	0	0	0	0	0	0	0	1	0	0	0	0	0	0	0	0	0	0	0	0	0	0	0	0	0
Pseudomonas aeruginosa 1663	Pseudomonas aeruginosa	Homo sapiens	CF	cystic fibrosis	cystic fibrosis	cystic fibrosis patient	United Kingdom: Scotland	SAMN10484679	GCF_003863485.1	ASM386348v1	Contig	latest	6354546	5856	3	4	0	0	0	1	0	0	0	0	0	0	0	0	0	0	0	0	0	0	0	0	0	1	0	0	0	0	0	0	0	0	0	0	1
Pseudomonas aeruginosa 1622	Pseudomonas aeruginosa	Homo sapiens	CF	cystic fibrosis	cystic fibrosis	cystic fibrosis patient	United Kingdom: Scotland	SAMN10484672	GCF_003863575.1	ASM386357v1	Contig	latest	6285478	5707	3	2	0	0	0	0	0	0	0	0	0	0	1	0	0	0	0	1	0	0	0	0	0	0	0	0	0	0	0	0	0	0	0	0	0
Pseudomonas aeruginosa 1618	Pseudomonas aeruginosa	Homo sapiens	CF	cystic fibrosis	cystic fibrosis	cystic fibrosis patient	United Kingdom: Scotland	SAMN10484670	GCF_003863585.1	ASM386358v1	Contig	latest	6888128	6425	8	4	2	0	0	0	0	0	0	0	0	1	0	0	0	0	0	0	0	0	0	0	0	0	0	0	0	0	0	0	0	0	0	0	0
Pseudomonas aeruginosa 1608	Pseudomonas aeruginosa	Homo sapiens	CF	cystic fibrosis	cystic fibrosis	cystic fibrosis patient	United Kingdom: Scotland	SAMN10484668	GCF_003863605.1	ASM386360v1	Contig	latest	6278206	5701	3	2	0	0	0	0	0	0	0	0	0	0	1	0	0	0	0	1	0	0	0	0	0	0	0	0	0	0	0	0	0	0	0	0	0
Pseudomonas aeruginosa 1590	Pseudomonas aeruginosa	Homo sapiens	CF	cystic fibrosis	cystic fibrosis	cystic fibrosis patient	United Kingdom: Scotland	SAMN10484666	GCF_003863645.1	ASM386364v1	Contig	latest	6564723	6099	4	7	1	0	0	0	0	0	0	0	0	0	0	0	0	0	0	1	0	0	0	0	0	0	0	0	0	0	0	0	0	0	0	0	0
Pseudomonas aeruginosa 1714	Pseudomonas aeruginosa	Homo sapiens	CF	cystic fibrosis	cystic fibrosis	cystic fibrosis patient	United Kingdom: Scotland	SAMN10484684	GCF_003863685.1	ASM386368v1	Contig	latest	6227953	5739	5	2	0	0	1	0	0	0	0	0	0	0	0	0	0	0	0	0	0	0	0	0	0	0	0	0	0	0	0	0	0	0	0	0	0
Pseudomonas aeruginosa 1664	Pseudomonas aeruginosa	Homo sapiens	CF	cystic fibrosis	cystic fibrosis	cystic fibrosis patient	United Kingdom: Scotland	SAMN10484680	GCF_003863715.1	ASM386371v1	Contig	latest	6355238	5820	3	5	0	0	0	1	0	0	0	0	0	0	0	0	0	0	0	0	0	0	0	0	0	1	0	0	0	0	0	0	0	0	0	0	1
Pseudomonas aeruginosa 1619	Pseudomonas aeruginosa	Homo sapiens	CF	cystic fibrosis	cystic fibrosis	cystic fibrosis patient	United Kingdom: Scotland	SAMN10484671	GCF_003863785.1	ASM386378v1	Contig	latest	6828496	6356	8	6	2	0	0	0	0	0	0	0	0	1	0	0	0	0	0	0	0	0	0	0	0	0	0	0	0	0	0	0	0	0	0	0	0
Pseudomonas aeruginosa 1617	Pseudomonas aeruginosa	Homo sapiens	CF	cystic fibrosis	cystic fibrosis	cystic fibrosis patient	United Kingdom: Scotland	SAMN10484669	GCF_003863815.1	ASM386381v1	Contig	latest	6828440	6298	9	6	2	0	0	0	0	0	0	0	0	1	0	0	0	0	0	0	0	0	0	0	0	0	0	0	0	0	0	0	0	0	0	0	0
Pseudomonas aeruginosa 1510	Pseudomonas aeruginosa	Homo sapiens	CF	cystic fibrosis	cystic fibrosis	cystic fibrosis patient	United Kingdom: Scotland	SAMN10484665	GCF_003863825.1	ASM386382v1	Contig	latest	6086002	5582	4	1	0	0	1	0	0	0	0	0	0	0	0	0	0	0	1	0	0	0	0	0	0	0	0	0	0	0	0	0	0	0	0	0	0
Pseudomonas aeruginosa 1311	Pseudomonas aeruginosa	Homo sapiens	CF	cystic fibrosis	cystic fibrosis	cystic fibrosis patient	United Kingdom: Scotland	SAMN10484661	GCF_003863865.1	ASM386386v1	Contig	latest	6347873	5868	1	4	0	0	0	0	0	0	0	0	0	0	0	0	0	0	0	0	0	0	0	0	0	0	0	0	0	0	0	0	0	0	0	0	0
Pseudomonas aeruginosa SMC5451	Pseudomonas aeruginosa	Homo sapiens	CF	cystic fibrosis	cystic fibrosis	sputum	USA: Lebananon	SAMN10478571	GCF_003973805.1	ASM397380v1	Contig	latest	6464084	5886	3	2	1	0	1	0	0	0	0	0	0	0	0	0	0	0	0	0	0	0	0	0	0	0	0	0	0	0	0	0	0	0	0	0	0
Pseudomonas aeruginosa SMC1596	Pseudomonas aeruginosa	Homo sapiens	CF	cystic fibrosis	cystic fibrosis	sputum	USA: Lebananon	SAMN10478569	GCF_003973825.1	ASM397382v1	Contig	latest	6267491	5812	4	2	0	0	1	0	0	0	0	0	0	0	0	0	0	0	0	1	0	0	0	0	0	0	0	0	0	1	0	0	0	0	0	0	0
Pseudomonas aeruginosa SMC5450	Pseudomonas aeruginosa	Homo sapiens	CF	cystic fibrosis	cystic fibrosis	sputum	USA: Lebananon	SAMN10478570	GCF_003974315.1	ASM397431v1	Contig	latest	6435223	6016	4	4	0	0	0	0	0	0	0	1	0	0	0	0	1	0	0	0	0	0	0	0	0	0	0	0	0	0	0	1	0	0	0	0	0
Pseudomonas aeruginosa SMC1595	Pseudomonas aeruginosa	Homo sapiens	CF	cystic fibrosis	cystic fibrosis	sputum	USA: Lebananon	SAMN10478568	GCF_003974335.1	ASM397433v1	Contig	latest	6299454	5878	2	3	0	0	0	0	0	0	0	1	0	0	0	0	0	0	0	0	0	0	0	0	0	0	0	0	0	0	0	0	0	0	0	0	0
Pseudomonas aeruginosa SMC1587	Pseudomonas aeruginosa	Homo sapiens	CF	cystic fibrosis	cystic fibrosis	sputum	USA: Lebananon	SAMN10478567	GCF_003974345.1	ASM397434v1	Contig	latest	6754954	6313	9	3	1	0	0	0	0	1	0	0	0	0	0	0	0	0	1	1	0	1	0	1	1	1	1	0	0	0	0	0	0	0	0	0	0
Pseudomonas aeruginosa SMC1585	Pseudomonas aeruginosa	Homo sapiens	CF	cystic fibrosis	cystic fibrosis	sputum	USA: Lebananon	SAMN10478566	GCF_003974385.1	ASM397438v1	Contig	latest	6714204	6242	11	3	0	0	0	0	0	1	0	1	0	0	0	0	1	0	1	1	0	0	0	0	0	0	0	0	0	1	0	0	0	0	0	0	0
Pseudomonas aeruginosa DVT466	Pseudomonas aeruginosa	NA	CF	cystic fibrosis	cystic fibrosis	lung	USA: Pennsylvania	SAMN14271778	GCF_013240315.1	ASM1324031v1	Contig	latest	6515216	5850	6	4	0	0	1	0	0	0	0	0	0	0	0	0	0	0	0	1	0	0	0	0	0	0	0	0	0	0	1	1	1	0	0	0	0
Pseudomonas aeruginosa DVT428	Pseudomonas aeruginosa	NA	CF	cystic fibrosis	cystic fibrosis	lung	USA: Pennsylvania	SAMN14271776	GCF_013240375.1	ASM1324037v1	Contig	latest	6631799	5935	11	5	2	0	0	0	0	0	0	0	0	1	0	0	1	0	0	1	0	0	0	0	1	0	0	0	0	2	0	1	0	0	1	0	0
Pseudomonas aeruginosa DVT426	Pseudomonas aeruginosa	NA	CF	cystic fibrosis	cystic fibrosis	lung	USA: Pennsylvania	SAMN14271774	GCF_013240385.1	ASM1324038v1	Contig	latest	6694170	6055	6	4	0	0	0	0	0	1	0	1	0	0	0	0	0	0	0	0	0	0	0	0	0	0	0	1	1	0	0	0	0	0	0	0	0
Pseudomonas aeruginosa DVT422	Pseudomonas aeruginosa	NA	CF	cystic fibrosis	cystic fibrosis	lung	USA: Pennsylvania	SAMN14271771	GCF_013240415.1	ASM1324041v1	Contig	latest	6489835	5872	2	3	0	0	0	0	0	0	0	0	0	0	0	0	0	0	0	0	0	0	0	0	0	0	0	0	0	0	0	0	0	0	0	0	0
Pseudomonas aeruginosa DVT415	Pseudomonas aeruginosa	NA	CF	cystic fibrosis	cystic fibrosis	lung	USA: Pennsylvania	SAMN14271765	GCF_013240425.1	ASM1324042v1	Contig	latest	6682092	6090	8	1	0	0	1	0	0	1	0	0	0	1	0	0	1	0	0	0	0	0	0	0	0	0	0	0	0	0	0	0	1	0	0	0	0
Pseudomonas aeruginosa DVT418	Pseudomonas aeruginosa	NA	CF	cystic fibrosis	cystic fibrosis	lung	USA: Pennsylvania	SAMN14271768	GCF_013240435.1	ASM1324043v1	Contig	latest	6718750	6077	10	2	1	0	1	0	0	1	0	1	0	1	0	0	0	0	0	0	0	0	0	0	0	0	0	0	0	0	0	0	1	1	0	0	0
Pseudomonas aeruginosa DVT411	Pseudomonas aeruginosa	NA	CF	cystic fibrosis	cystic fibrosis	lung	USA: Pennsylvania	SAMN14271761	GCF_013240475.1	ASM1324047v1	Contig	latest	6666342	6131	6	2	0	0	1	0	0	0	0	0	0	1	0	0	0	0	0	0	0	0	0	0	0	1	0	0	0	0	0	0	0	0	0	0	0
Pseudomonas aeruginosa C3719	Pseudomonas aeruginosa	Homo sapiens	CF	cystic fibrosis	cystic fibrosis	NA	NA	SAMN02595210	GCF_000152525.1	ASM15252v1	Scaffold	latest	6222097	5380	4	1	1	1	1	1	0	0	0	0	0	0	0	0	0	0	0	0	0	0	0	0	0	0	0	0	0	0	0	0	0	0	0	0	0
Pseudomonas aeruginosa 2192	Pseudomonas aeruginosa	Homo sapiens	CF	cystic fibrosis	cystic fibrosis	NA	USA: Boston	SAMN02595211	GCF_000152545.1	ASM15254v1	Scaffold	latest	6905121	5904	5	6	0	0	1	0	1	1	1	1	0	0	0	0	0	0	0	0	0	0	0	0	0	0	0	0	0	0	0	0	0	0	0	0	0
Pseudomonas aeruginosa AES-1R - Assembly GCF_000220025.1	Pseudomonas aeruginosa	Homo sapiens	CF	cystic fibrosis	cystic fibrosis	sputum	Australia	SAMN02471202	GCF_000220025.1	ASM22002v2	Contig	latest	6267620	5369	5	3	0	0	0	1	2	0	0	0	0	0	0	0	0	0	0	2	0	0	0	0	0	0	0	0	0	0	0	0	0	0	0	0	0
Pseudomonas aeruginosa PADK2_CF510	Pseudomonas aeruginosa	Homo sapiens	CF	cystic fibrosis	cystic fibrosis	a cystic fibrosis patient	Denmark	SAMN02471032	GCF_000259025.1	ASM25902v1	Contig	latest	6683163	6078	11	4	1	0	1	0	0	1	0	1	0	2	0	0	0	1	1	0	1	1	1	0	0	0	0	0	0	0	0	0	0	0	0	0	0
Pseudomonas aeruginosa CIG1	Pseudomonas aeruginosa	Homo sapiens	CF	cystic fibrosis	cystic fibrosis	NA	NA	SAMN02471988	GCF_000295475.1	PaCIG1.1	Contig	latest	6536241	6017	9	2	1	0	0	0	0	1	0	0	0	0	0	0	0	0	1	1	0	1	0	1	1	1	1	0	0	0	0	0	0	0	0	0	0
Pseudomonas aeruginosa CI27 - Assembly GCF_000297335.1	Pseudomonas aeruginosa	Homo sapiens	CF	cystic fibrosis	cystic fibrosis	NA	NA	SAMN02471979	GCF_000297335.1	ASM29733v1	Contig	latest	6772720	6034	14	6	0	0	1	0	0	1	0	2	0	1	1	0	2	1	1	0	0	0	0	1	1	0	0	1	1	0	0	0	0	0	0	0	0
Pseudomonas aeruginosa 18A	Pseudomonas aeruginosa	Homo sapiens	CF	cystic fibrosis	cystic fibrosis	sputum	NA	SAMEA2272507	GCF_000341565.1	ASM34156v1	Contig	latest	6093587	5484	3	2	0	0	1	0	0	0	0	0	0	0	0	0	0	1	0	0	0	0	0	0	0	0	0	0	0	1	0	0	0	0	0	0	0
Pseudomonas aeruginosa C 1334	Pseudomonas aeruginosa	Homo sapiens	CF	cystic fibrosis	cystic fibrosis	NA	NA	SAMN02142558	GCF_000412295.1	C 1334	Contig	latest	6302567	5901	5	3	0	0	1	0	0	0	0	0	0	0	0	0	0	0	0	1	0	0	0	0	0	0	0	0	0	0	1	1	1	0	0	0	0
Pseudomonas aeruginosa C 763	Pseudomonas aeruginosa	Homo sapiens	CF	cystic fibrosis	cystic fibrosis	NA	NA	SAMN02142557	GCF_000412355.1	C 763	Contig	latest	6977933	6530	11	3	0	0	0	0	0	1	0	2	0	0	0	0	1	0	1	1	0	0	0	0	1	0	0	0	0	2	0	0	0	1	1	0	0
Pseudomonas aeruginosa PA 17	Pseudomonas aeruginosa	Homo sapiens	CF	cystic fibrosis	cystic fibrosis	NA	NA	SAMN02142563	GCF_000412455.1	PA 17	Contig	latest	6222894	5963	6	2	0	0	1	1	0	1	0	0	0	1	0	0	0	0	0	0	0	0	0	0	0	0	0	0	0	0	0	0	0	0	0	1	1
Pseudomonas aeruginosa PA 17SCV	Pseudomonas aeruginosa	Homo sapiens	CF	cystic fibrosis	cystic fibrosis	NA	NA	SAMN02142564	GCF_000412495.1	PA 17 SmallColonyVariant	Contig	latest	6178008	6129	7	2	1	0	1	1	0	1	0	0	0	1	0	0	0	0	0	0	0	0	0	0	0	0	0	0	0	0	0	0	0	0	0	1	1
Pseudomonas aeruginosa C 1426	Pseudomonas aeruginosa	Homo sapiens	CF	cystic fibrosis	cystic fibrosis	NA	NA	SAMN02142559	GCF_000412555.1	C 1426	Contig	latest	6397762	5748	3	3	1	0	0	0	0	0	0	1	0	0	0	0	0	0	0	0	0	0	0	0	0	0	0	0	0	0	0	0	0	0	0	0	0
Pseudomonas aeruginosa B3-CFI	Pseudomonas aeruginosa	Homo sapiens	CF	cystic fibrosis	cystic fibrosis	NA	NA	SAMEA2271953	GCF_000455425.1	B3-CFI	Contig	latest	6751908	6004	12	1	1	0	1	0	0	1	0	1	0	1	0	0	0	0	1	0	0	0	0	0	0	0	0	0	1	0	0	0	1	1	0	0	0
Pseudomonas aeruginosa B3-20M	Pseudomonas aeruginosa	Homo sapiens	CF	cystic fibrosis	cystic fibrosis	NA	NA	SAMEA2272763	GCF_000455505.1	B3-20M	Contig	latest	6727688	5982	13	2	1	0	2	0	0	1	0	1	0	1	0	0	0	0	1	0	0	0	0	0	0	0	0	0	1	0	0	0	1	1	0	0	0
Pseudomonas aeruginosa B3-1811	Pseudomonas aeruginosa	Homo sapiens	CF	cystic fibrosis	cystic fibrosis	NA	NA	SAMEA2272243	GCF_000455545.1	B3-1811	Contig	latest	6679829	5955	13	NA	1	0	2	0	0	1	0	1	0	1	0	0	0	0	1	0	0	0	0	0	0	0	0	0	1	0	0	0	1	1	0	0	0
Pseudomonas aeruginosa C7447m - Assembly GCF_000468935.2	Pseudomonas aeruginosa	Homo sapiens	CF	cystic fibrosis	cystic fibrosis	NA	NA	SAMN02603588	GCF_000468935.2	ASM46893v1	Chromosome	latest	6262305	5642	3	2	1	0	0	0	0	0	0	0	0	1	0	0	0	0	0	0	0	0	0	0	0	0	0	0	0	0	0	0	0	0	0	0	0
Pseudomonas aeruginosa CF614	Pseudomonas aeruginosa	Homo sapiens	CF	cystic fibrosis	cystic fibrosis	cystic fibrosis isolate	USA	SAMN02360752	GCF_000480355.1	Pseu_aeru_CF614_V1	Scaffold	latest	6797445	6196	7	5	0	0	0	0	0	0	0	1	0	0	0	0	0	0	0	0	0	0	0	1	0	0	0	1	0	0	0	2	1	0	0	0	0
Pseudomonas aeruginosa CF77	Pseudomonas aeruginosa	Homo sapiens	CF	cystic fibrosis	cystic fibrosis	NA	USA	SAMN02360751	GCF_000480375.1	Pseu_aeru_CF77_V1	Scaffold	latest	7028189	6391	13	6	1	0	0	1	0	0	0	0	0	3	0	0	1	0	0	0	0	0	0	0	1	0	0	0	0	1	0	0	0	0	1	0	0
Pseudomonas aeruginosa CF5 - Assembly GCF_000481885.1	Pseudomonas aeruginosa	Homo sapiens	CF	cystic fibrosis	cystic fibrosis	NA	USA	SAMN02360663	GCF_000481885.1	Pseu_aeru_CF5_V1	Scaffold	latest	6337920	5741	5	2	0	0	1	0	0	0	0	0	0	0	0	0	0	0	0	1	0	0	0	0	0	0	0	0	1	0	0	0	0	0	0	0	0
Pseudomonas aeruginosa CF27 - Assembly GCF_000481905.1	Pseudomonas aeruginosa	Homo sapiens	CF	cystic fibrosis	cystic fibrosis	NA	USA	SAMN02360662	GCF_000481905.1	Pseu_aeru_CF27_V1	Scaffold	latest	6535601	5880	13	4	1	0	0	0	0	0	0	0	0	0	4	0	0	0	0	2	0	0	0	1	1	0	0	0	0	1	0	0	0	0	1	0	0
Pseudomonas aeruginosa CF18	Pseudomonas aeruginosa	Homo sapiens	CF	cystic fibrosis	cystic fibrosis	NA	USA	SAMN02360661	GCF_000481925.1	Pseu_aeru_CF18_V1	Scaffold	latest	6492006	5929	7	4	0	0	1	0	0	0	0	0	0	1	0	0	0	0	0	0	0	0	0	0	0	0	0	0	0	0	0	0	0	0	0	0	0
Pseudomonas aeruginosa CF127 - Assembly GCF_000481945.1	Pseudomonas aeruginosa	Homo sapiens	CF	cystic fibrosis	cystic fibrosis	NA	USA	SAMN02360660	GCF_000481945.1	Pseu_aeru_CF127_V1	Scaffold	latest	7031979	6356	16	3	2	0	0	0	0	1	0	2	0	0	0	0	1	0	1	1	0	0	0	0	1	0	0	0	0	2	0	0	0	1	2	0	0
Pseudomonas aeruginosa JD315	Pseudomonas aeruginosa	Homo sapiens	CF	cystic fibrosis	cystic fibrosis	sputum	Canada: Hamilton	SAMN02360639	GCF_000505985.1	JD315.contigs	Contig	latest	6392162	5470	4	2	0	0	0	0	0	1	0	0	0	0	0	1	0	0	0	0	0	0	0	0	0	0	0	0	0	1	0	0	0	0	0	0	0
Pseudomonas aeruginosa JD323	Pseudomonas aeruginosa	Homo sapiens	CF	cystic fibrosis	cystic fibrosis	sputum	Canada: Hamilton	SAMN02360645	GCF_000506025.1	JD323.contigs	Contig	latest	5982541	6454	4	2	0	0	1	0	0	0	0	0	0	0	0	0	0	0	0	0	0	0	0	0	0	1	0	0	0	0	0	0	0	0	0	0	0
Pseudomonas aeruginosa JD326	Pseudomonas aeruginosa	Homo sapiens	CF	cystic fibrosis	cystic fibrosis	sputum	Canada: Hamilton	SAMN02360648	GCF_000506045.1	JD326.contigs	Contig	latest	6447494	5486	3	1	0	0	0	0	0	0	0	0	0	0	0	1	0	0	0	0	0	0	0	0	0	0	0	0	0	1	0	0	0	0	0	0	0
Pseudomonas aeruginosa JD328	Pseudomonas aeruginosa	Homo sapiens	CF	cystic fibrosis	cystic fibrosis	sputum	Canada: London	SAMN02360649	GCF_000506065.1	JD328.contigs	Contig	latest	6330257	6633	7	1	0	0	2	0	0	0	0	0	0	0	0	0	0	0	0	1	0	0	0	0	0	0	0	0	0	0	1	1	1	0	0	0	0
Pseudomonas aeruginosa JD316	Pseudomonas aeruginosa	Homo sapiens	CF	cystic fibrosis	cystic fibrosis	sputum	Canada: Sudbury	SAMN02360640	GCF_000506125.1	JD316.contigs	Contig	latest	6194931	6567	4	NA	0	0	1	0	0	0	0	0	0	0	0	0	0	0	0	0	0	0	0	0	0	0	0	0	0	0	1	0	1	0	0	0	0
Pseudomonas aeruginosa JD322	Pseudomonas aeruginosa	Homo sapiens	CF	cystic fibrosis	cystic fibrosis	sputum	Canada: Toronto	SAMN02360644	GCF_000506185.1	JD322.contigs	Contig	latest	6449563	5494	3	3	0	0	0	0	0	0	0	0	0	0	0	1	0	0	0	0	0	0	0	0	0	0	0	0	0	1	0	0	0	0	0	0	0
Pseudomonas aeruginosa JD333	Pseudomonas aeruginosa	Homo sapiens	CF	cystic fibrosis	cystic fibrosis	sputum	Canada: Toronto	SAMN02360653	GCF_000506345.1	JD333.contigs	Contig	latest	6331120	6742	6	1	0	0	1	0	0	0	0	0	0	0	0	0	0	0	0	1	0	0	0	0	0	0	0	0	0	0	1	1	1	0	0	0	0
Pseudomonas aeruginosa JD335	Pseudomonas aeruginosa	Homo sapiens	CF	cystic fibrosis	cystic fibrosis	sputum	Canada: Toronto	SAMN02360655	GCF_000506365.1	JD335.contigs	Contig	latest	6373845	5462	4	2	0	0	0	0	0	1	0	0	0	0	0	1	0	0	0	0	0	0	0	0	0	0	0	0	0	1	0	0	0	0	0	0	0
Pseudomonas aeruginosa LESlike5	Pseudomonas aeruginosa	Homo sapiens	CF	cystic fibrosis	cystic fibrosis	CF isolate	Canada:Toronto	SAMN03081515	GCF_000583895.1	ASM58389v1	Chromosome with gaps	latest	6543350	5927	4	4	0	0	0	0	0	1	0	0	0	0	0	1	0	0	0	0	0	0	0	0	0	0	0	0	0	1	0	0	0	0	0	0	0
Pseudomonas aeruginosa LESlike7	Pseudomonas aeruginosa	Homo sapiens	CF	cystic fibrosis	cystic fibrosis	CF isolate	Canada:Hamilton	SAMN03081516	GCF_000583915.1	ASM58391v1	Chromosome with gaps	latest	6467914	5843	4	4	0	0	0	0	0	1	0	0	0	0	0	1	0	0	0	0	0	0	0	0	0	0	0	0	0	1	0	0	0	0	0	0	0
Pseudomonas aeruginosa LES400	Pseudomonas aeruginosa	Homo sapiens	CF	cystic fibrosis	cystic fibrosis	chronic infection CF isolate	United Kingdom	SAMN03081517	GCF_000583935.1	ASM58393v1	Chromosome with gaps	latest	6591121	5965	4	5	0	0	0	0	0	1	0	0	0	0	0	1	0	0	0	0	0	0	0	0	0	0	0	0	0	1	0	0	0	0	0	0	0
Pseudomonas aeruginosa LESB65	Pseudomonas aeruginosa	Homo sapiens	CF	cystic fibrosis	cystic fibrosis	chronic infection CF isolate	United Kingdom	SAMN03081518	GCF_000583955.1	ASM58395v1	Chromosome	latest	6527005	5922	3	4	0	0	0	0	0	1	0	0	0	0	0	0	0	0	0	0	0	0	0	0	0	0	0	0	0	1	0	0	0	0	0	0	0
Pseudomonas aeruginosa LESlike1	Pseudomonas aeruginosa	Homo sapiens	CF	cystic fibrosis	cystic fibrosis	CF isolate	Canada:Ottawa	SAMN03081519	GCF_000583975.1	ASM58397v1	Chromosome	latest	6509070	5892	4	4	0	0	0	0	0	1	0	0	0	0	0	1	0	0	0	0	0	0	0	0	0	0	0	0	0	1	0	0	0	0	0	0	0
Pseudomonas aeruginosa LESlike4	Pseudomonas aeruginosa	Homo sapiens	CF	cystic fibrosis	cystic fibrosis	CF isolate	Canada:Toronto	SAMN03081520	GCF_000583995.1	ASM58399v1	Chromosome with gaps	latest	6524053	5923	4	4	0	0	0	0	0	1	0	0	0	0	0	1	0	0	0	0	0	0	0	0	0	0	0	0	0	1	0	0	0	0	0	0	0
Pseudomonas aeruginosa AZPAE12135	Pseudomonas aeruginosa	Homo sapiens	CF	cystic fibrosis	cystic fibrosis	NA	USA: New York	SAMN03105380	GCF_000796545.1	AZPAE12135	Scaffold	latest	6826162	6337	11	5	0	0	0	0	0	1	0	1	0	0	0	0	1	0	1	1	0	0	0	0	0	0	0	0	0	1	0	0	0	0	0	0	0
Pseudomonas aeruginosa AZPAE12137	Pseudomonas aeruginosa	Homo sapiens	CF	cystic fibrosis	cystic fibrosis	NA	USA: New York	SAMN03105382	GCF_000796585.1	AZPAE12137	Scaffold	latest	6304247	5693	5	2	0	0	0	0	0	0	0	0	0	1	0	0	0	0	0	2	0	0	0	0	0	0	0	0	0	0	0	1	0	0	0	0	0
Pseudomonas aeruginosa AZPAE12140	Pseudomonas aeruginosa	Homo sapiens	CF	cystic fibrosis	cystic fibrosis	NA	USA: New York	SAMN03105384	GCF_000796615.1	AZPAE12140	Scaffold	latest	6250380	5667	6	1	1	0	0	0	0	0	0	0	0	0	0	0	0	0	0	0	0	0	0	1	1	0	0	0	0	1	0	1	0	0	1	0	0
Pseudomonas aeruginosa AZPAE12142	Pseudomonas aeruginosa	Homo sapiens	CF	cystic fibrosis	cystic fibrosis	NA	USA: New York	SAMN03105385	GCF_000796655.1	AZPAE12142	Scaffold	latest	6323807	5776	1	3	0	0	0	0	0	0	0	0	0	0	0	0	0	0	0	0	0	0	0	0	0	0	0	0	0	0	0	0	0	0	0	0	0
Pseudomonas aeruginosa AZPAE12143	Pseudomonas aeruginosa	Homo sapiens	CF	cystic fibrosis	cystic fibrosis	NA	USA: New York	SAMN03105386	GCF_000796685.1	AZPAE12143	Scaffold	latest	6473536	5968	2	2	0	0	0	0	0	1	0	0	0	0	0	0	0	0	0	0	0	0	0	0	0	0	0	0	0	0	0	0	0	0	0	0	0
Pseudomonas aeruginosa AZPAE12145	Pseudomonas aeruginosa	Homo sapiens	CF	cystic fibrosis	cystic fibrosis	NA	USA: New York	SAMN03105388	GCF_000796745.1	AZPAE12145	Scaffold	latest	6452923	5797	9	4	2	0	1	0	1	0	1	0	1	2	0	0	0	0	0	0	0	0	0	0	0	0	0	0	0	0	0	0	0	1	0	0	0
Pseudomonas aeruginosa AZPAE12149	Pseudomonas aeruginosa	Homo sapiens	CF	cystic fibrosis	cystic fibrosis	NA	USA: New York	SAMN03105392	GCF_000796785.1	AZPAE12149	Scaffold	latest	6355203	5695	3	2	0	0	1	0	0	0	0	0	0	0	0	0	0	0	0	0	0	0	0	0	0	0	0	0	0	0	1	0	1	0	0	0	0
Pseudomonas aeruginosa AZPAE12147	Pseudomonas aeruginosa	Homo sapiens	CF	cystic fibrosis	cystic fibrosis	NA	USA: New York	SAMN03105390	GCF_000796795.1	AZPAE12147	Scaffold	latest	6522044	5883	9	6	0	0	0	0	0	0	0	2	0	0	0	0	1	0	1	1	0	0	0	0	0	0	0	0	0	1	0	0	0	0	0	0	0
Pseudomonas aeruginosa AZPAE12148	Pseudomonas aeruginosa	Homo sapiens	CF	cystic fibrosis	cystic fibrosis	NA	USA: New York	SAMN03105391	GCF_000796825.1	AZPAE12148	Scaffold	latest	6650984	6060	12	3	1	0	1	0	0	1	0	1	0	1	1	0	0	0	1	0	0	0	0	0	0	0	0	0	0	0	0	0	1	1	0	0	0
Pseudomonas aeruginosa AZPAE12150	Pseudomonas aeruginosa	Homo sapiens	CF	cystic fibrosis	cystic fibrosis	NA	USA: New York	SAMN03105393	GCF_000796865.1	AZPAE12150	Scaffold	latest	6594453	6019	12	5	2	0	0	0	0	0	0	2	0	0	0	0	1	0	1	1	0	0	0	0	1	0	0	0	0	2	0	0	0	1	1	0	0
Pseudomonas aeruginosa AZPAE12151	Pseudomonas aeruginosa	Homo sapiens	CF	cystic fibrosis	cystic fibrosis	NA	USA: New York	SAMN03105394	GCF_000796875.1	AZPAE12151	Scaffold	latest	6332026	5748	6	2	1	0	1	0	0	0	0	1	0	0	0	0	0	0	0	1	0	0	0	0	0	0	0	0	0	0	0	0	0	0	0	0	0
Pseudomonas aeruginosa AZPAE12153	Pseudomonas aeruginosa	Homo sapiens	CF	cystic fibrosis	cystic fibrosis	NA	USA: New York	SAMN03105396	GCF_000796925.1	AZPAE12153	Scaffold	latest	6193644	5601	7	1	1	1	1	1	0	0	0	0	0	0	0	0	0	0	0	1	0	0	0	0	0	1	0	0	0	0	0	0	0	0	0	0	0
Pseudomonas aeruginosa AZPAE12154	Pseudomonas aeruginosa	Homo sapiens	CF	cystic fibrosis	cystic fibrosis	NA	USA: New York	SAMN03105397	GCF_000796945.1	AZPAE12154	Scaffold	latest	6299347	5759	4	2	0	0	0	0	0	0	0	0	0	0	0	0	0	0	0	1	0	0	0	0	0	0	0	1	0	0	0	1	0	0	0	0	0
Pseudomonas aeruginosa AZPAE12156	Pseudomonas aeruginosa	Homo sapiens	CF	cystic fibrosis	cystic fibrosis	NA	USA: New York	SAMN03105399	GCF_000796985.1	AZPAE12156	Scaffold	latest	6571733	6089	3	6	0	0	1	0	0	0	0	0	0	1	0	0	1	0	0	0	0	0	0	0	0	0	0	0	0	0	0	0	0	0	0	0	0
Pseudomonas aeruginosa AZPAE12409	Pseudomonas aeruginosa	Homo sapiens	CF	cystic fibrosis	cystic fibrosis	NA	USA: Cleveland	SAMN03105400	GCF_000797005.1	AZPAE12409	Scaffold	latest	6758579	6154	16	4	2	0	0	1	0	1	0	0	0	1	1	0	0	0	0	0	0	0	0	1	1	0	0	1	1	2	0	1	0	0	1	0	0
Pseudomonas aeruginosa AZPAE12410	Pseudomonas aeruginosa	Homo sapiens	CF	cystic fibrosis	cystic fibrosis	NA	USA: Cleveland	SAMN03105401	GCF_000797045.1	AZPAE12410	Scaffold	latest	6457280	5939	5	6	1	0	1	0	0	0	0	1	0	0	0	0	0	0	0	0	0	0	0	0	0	0	0	0	0	1	0	0	0	0	0	0	0
Pseudomonas aeruginosa AZPAE12411	Pseudomonas aeruginosa	Homo sapiens	CF	cystic fibrosis	cystic fibrosis	NA	USA: Cleveland	SAMN03105402	GCF_000797055.1	AZPAE12411	Scaffold	latest	6341911	5798	5	3	0	0	0	0	0	0	0	0	0	1	0	0	0	0	0	0	0	0	0	0	0	0	0	0	0	1	0	0	1	0	0	0	0
Pseudomonas aeruginosa AZPAE12413	Pseudomonas aeruginosa	Homo sapiens	CF	cystic fibrosis	cystic fibrosis	NA	USA: Cleveland	SAMN03105404	GCF_000797125.1	AZPAE12413	Scaffold	latest	6742361	6013	15	3	1	0	0	0	0	1	0	1	0	1	0	0	0	0	1	0	0	0	0	1	1	1	0	1	1	1	0	1	0	0	1	0	0
Pseudomonas aeruginosa AZPAE12414	Pseudomonas aeruginosa	Homo sapiens	CF	cystic fibrosis	cystic fibrosis	NA	USA: Cleveland	SAMN03105405	GCF_000797145.1	AZPAE12414	Scaffold	latest	6736819	5994	14	4	1	0	0	0	0	1	0	1	0	1	0	0	0	0	1	0	0	0	0	1	1	0	0	1	1	1	0	1	0	0	1	0	0
Pseudomonas aeruginosa AZPAE12415	Pseudomonas aeruginosa	Homo sapiens	CF	cystic fibrosis	cystic fibrosis	NA	USA: Cleveland	SAMN03105406	GCF_000797165.1	AZPAE12415	Scaffold	latest	6740389	6020	15	3	1	0	0	0	0	1	0	1	0	1	0	0	0	0	1	0	0	0	0	1	1	1	0	1	1	1	0	1	0	0	1	0	0
Pseudomonas aeruginosa AZPAE12417	Pseudomonas aeruginosa	Homo sapiens	CF	cystic fibrosis	cystic fibrosis	NA	USA: Cleveland	SAMN03105408	GCF_000797225.1	AZPAE12417	Scaffold	latest	6360200	5854	4	4	0	0	0	0	0	0	0	0	0	0	0	0	0	0	0	2	0	0	0	0	0	0	0	0	0	0	0	0	0	0	0	0	0
Pseudomonas aeruginosa AZPAE12418	Pseudomonas aeruginosa	Homo sapiens	CF	cystic fibrosis	cystic fibrosis	NA	USA: Cleveland	SAMN03105409	GCF_000797245.1	AZPAE12418	Scaffold	latest	6737495	6169	6	5	1	0	0	1	1	0	0	0	0	0	0	0	0	0	0	0	0	0	0	1	0	1	0	0	0	0	0	0	1	0	0	0	0
Pseudomonas aeruginosa AZPAE12419	Pseudomonas aeruginosa	Homo sapiens	CF	cystic fibrosis	cystic fibrosis	NA	USA: Cleveland	SAMN03105410	GCF_000797265.1	AZPAE12419	Scaffold	latest	6290772	5748	5	1	1	0	0	0	0	0	0	0	0	0	0	0	0	0	0	0	0	0	0	0	0	0	0	0	0	1	0	0	0	0	0	0	0
Pseudomonas aeruginosa AZPAE12420	Pseudomonas aeruginosa	Homo sapiens	CF	cystic fibrosis	cystic fibrosis	NA	USA: Cleveland	SAMN03105411	GCF_000797285.1	AZPAE12420	Scaffold	latest	6283659	5734	4	2	0	0	1	0	1	0	0	0	0	0	0	0	0	0	0	0	0	0	0	0	0	0	0	0	0	0	0	0	0	0	0	0	0
Pseudomonas aeruginosa AZPAE12421	Pseudomonas aeruginosa	Homo sapiens	CF	cystic fibrosis	cystic fibrosis	NA	USA: Cleveland	SAMN03105412	GCF_000797305.1	AZPAE12421	Scaffold	latest	6243887	5703	6	2	0	0	0	1	0	0	0	1	0	0	1	0	0	0	0	1	0	0	0	0	0	0	0	0	0	0	0	0	0	0	0	0	0
Pseudomonas aeruginosa AZPAE12422	Pseudomonas aeruginosa	Homo sapiens	CF	cystic fibrosis	cystic fibrosis	NA	USA: Cleveland	SAMN03105413	GCF_000797325.1	AZPAE12422	Scaffold	latest	6331130	5586	7	3	0	0	0	0	1	0	0	0	0	2	0	0	0	0	0	1	0	0	0	0	0	0	0	0	0	1	0	0	0	0	0	0	0
Pseudomonas aeruginosa AZPAE12423	Pseudomonas aeruginosa	Homo sapiens	CF	cystic fibrosis	cystic fibrosis	NA	USA: Cleveland	SAMN03105414	GCF_000797355.1	AZPAE12423	Scaffold	latest	6535360	5995	6	3	1	0	0	1	1	0	0	0	0	0	0	0	0	0	0	0	1	0	0	0	0	1	0	0	0	0	0	0	1	0	0	0	0
Pseudomonas aeruginosa FRD1 - Assembly GCF_000950725.1	Pseudomonas aeruginosa	Homo sapiens	CF	cystic fibrosis	cystic fibrosis	sputum	USA	SAMN03342417	GCF_000950725.1	ASM95072v1	Contig	latest	6688523	6082	11	3	1	0	0	0	0	1	0	0	0	0	0	0	0	0	0	1	0	0	1	1	1	0	0	0	0	1	0	0	0	0	0	0	0
Pseudomonas aeruginosa Pae_CF67.01a	Pseudomonas aeruginosa	Homo sapiens	CF	cystic fibrosis	cystic fibrosis	sputum	Canada: Toronto	SAMN03566229	GCF_000987945.1	ASM98794v1	Scaffold	latest	6342374	5515	5	5	0	0	1	0	0	0	0	0	1	0	0	0	0	0	0	0	1	0	0	0	0	0	0	0	0	0	0	0	0	0	0	0	0
Pseudomonas aeruginosa Pae_CF67.02a	Pseudomonas aeruginosa	Homo sapiens	CF	cystic fibrosis	cystic fibrosis	sputum	Canada: Toronto	SAMN03566248	GCF_001010545.1	ASM101054v1	Scaffold	latest	6389591	5781	5	4	0	0	1	0	0	0	0	0	1	0	0	0	0	0	0	0	1	0	0	0	0	0	0	0	0	0	0	0	0	0	0	0	0
Pseudomonas aeruginosa Pae_CF67.03a	Pseudomonas aeruginosa	Homo sapiens	CF	cystic fibrosis	cystic fibrosis	sputum	Canada:Toronto	SAMN03566268	GCF_001023755.1	ASM102375v1	Scaffold	latest	6406652	5874	5	4	0	0	1	0	0	0	0	0	1	0	0	0	0	0	0	0	1	0	0	0	0	0	0	0	0	0	0	0	0	0	0	0	0
Pseudomonas aeruginosa Pae_CF67.04a	Pseudomonas aeruginosa	Homo sapiens	CF	cystic fibrosis	cystic fibrosis	sputum	Canada: Toronto	SAMN03566286	GCF_001024535.1	ASM102453v1	Scaffold	latest	6403338	5872	5	4	0	0	1	0	0	0	0	0	1	0	0	0	0	0	0	0	1	0	0	0	0	0	0	0	0	0	0	0	0	0	0	0	0
Pseudomonas aeruginosa Pae_CF67.05a	Pseudomonas aeruginosa	Homo sapiens	CF	cystic fibrosis	cystic fibrosis	sputum	Canada: Toronto	SAMN03566306	GCF_001024715.1	ASM102471v1	Scaffold	latest	6396946	5883	5	4	0	0	1	0	0	0	0	0	1	0	0	0	0	0	0	0	1	0	0	0	0	0	0	0	0	0	0	0	0	0	0	0	0
Pseudomonas aeruginosa Pae_CF67.09a	Pseudomonas aeruginosa	Homo sapiens	CF	cystic fibrosis	cystic fibrosis	sputum	Canada: Toronto	SAMN03566385	GCF_001035285.1	ASM103528v1	Scaffold	latest	6403859	5882	5	4	0	0	1	0	0	0	0	0	1	0	0	0	0	0	0	0	1	0	0	0	0	0	0	0	0	0	0	0	0	0	0	0	0
Pseudomonas aeruginosa Pae_CF67.10a	Pseudomonas aeruginosa	Homo sapiens	CF	cystic fibrosis	cystic fibrosis	sputum	Canada: Toronto	SAMN03566405	GCF_001035685.1	ASM103568v1	Scaffold	latest	6411451	5846	5	4	0	0	1	0	0	0	0	0	1	0	0	0	0	0	0	0	1	0	0	0	0	0	0	0	0	0	0	0	0	0	0	0	0
Pseudomonas aeruginosa Pae_CF67.11a	Pseudomonas aeruginosa	Homo sapiens	CF	cystic fibrosis	cystic fibrosis	sputum	Canada: Toronto	SAMN03566425	GCF_001036075.1	ASM103607v1	Scaffold	latest	6365499	5476	5	5	0	0	1	0	0	0	0	0	1	0	0	0	0	0	0	0	1	0	0	0	0	0	0	0	0	0	0	0	0	0	0	0	0
Pseudomonas aeruginosa Pae_CF67.12a	Pseudomonas aeruginosa	Homo sapiens	CF	cystic fibrosis	cystic fibrosis	sputum	Canada: Toronto	SAMN03566444	GCF_001036305.1	ASM103630v1	Scaffold	latest	6390911	5679	5	4	0	0	1	0	0	0	0	0	1	0	0	0	0	0	0	0	1	0	0	0	0	0	0	0	0	0	0	0	0	0	0	0	0
Pseudomonas aeruginosa PASS1	Pseudomonas aeruginosa	Homo sapiens	CF	cystic fibrosis	cystic fibrosis	Westmead Hospital	Australia: Sydney	SAMN04041441	GCF_001295295.1	ASM129529v1	Scaffold	latest	6347851	5467	4	3	0	0	0	0	1	0	0	0	0	2	0	0	0	0	0	0	0	0	0	0	0	0	0	0	0	0	0	0	0	0	0	0	1
Pseudomonas aeruginosa WH-SGI-V-07282	Pseudomonas aeruginosa	Homo sapiens	CF	cystic fibrosis	cystic fibrosis	CF	Portugal	SAMN04128725	GCF_001453075.1	WH-SGI-V-071082	Contig	latest	6257042	5642	5	1	0	0	1	0	0	0	0	0	0	0	0	0	0	0	0	1	0	0	0	0	0	1	0	0	0	0	0	0	0	0	0	0	0
Pseudomonas aeruginosa WH-SGI-V-07279	Pseudomonas aeruginosa	Homo sapiens	CF	cystic fibrosis	cystic fibrosis	CF	Portugal	SAMN04128722	GCF_001453945.1	WH-SGI-V-07279	Scaffold	latest	6422016	5809	4	3	0	0	0	0	0	0	0	0	0	1	0	0	0	0	0	0	0	0	0	1	1	0	0	0	0	0	0	0	0	0	0	0	0
Pseudomonas aeruginosa WH-SGI-V-07280	Pseudomonas aeruginosa	Homo sapiens	CF	cystic fibrosis	cystic fibrosis	CF	Portugal	SAMN04128723	GCF_001454625.1	WH-SGI-V-07790	Scaffold	latest	6321864	5721	4	3	0	0	0	0	0	0	0	0	0	1	0	0	0	0	0	0	0	0	0	1	1	0	0	0	0	0	0	0	0	0	0	0	0
Pseudomonas aeruginosa WH-SGI-V-07281	Pseudomonas aeruginosa	Homo sapiens	CF	cystic fibrosis	cystic fibrosis	CF	Portugal	SAMN04128724	GCF_001454645.1	WH-SGI-V-071851	Contig	latest	6909603	6223	6	7	0	0	0	0	0	1	0	1	0	1	0	0	0	0	0	0	0	0	0	0	0	0	0	0	0	0	0	0	0	0	0	0	0
Pseudomonas aeruginosa 0C2E isolate RP1	Pseudomonas aeruginosa	Homo sapiens	CF	cystic fibrosis	cystic fibrosis	cystic fibrosis airway	NA	SAMEA2342059	GCF_001500235.1	ASM150023v1	Contig	latest	6933145	6376	11	8	1	0	0	0	1	1	0	0	0	0	1	0	0	0	1	1	0	0	0	0	0	1	0	1	1	0	0	0	0	0	0	0	0
Pseudomonas aeruginosa 0C4A isolate RP45	Pseudomonas aeruginosa	Homo sapiens	CF	cystic fibrosis	cystic fibrosis	cystic fibrosis airway	Germany: Hannover	SAMN04256133	GCF_001500245.1	ASM150024v1	Contig	latest	6339431	5731	3	3	0	0	0	0	1	0	0	0	0	0	0	0	0	0	0	0	0	0	0	0	0	0	0	0	0	0	0	0	0	0	0	0	1
Pseudomonas aeruginosa AU13626	Pseudomonas aeruginosa	Homo sapiens	CF	cystic fibrosis	cystic fibrosis	sputum	USA	SAMN04436520	GCF_001545175.1	ASM154517v1	Contig	latest	6423934	5682	7	3	0	0	1	0	1	1	0	0	0	0	0	0	0	1	0	1	0	0	0	0	0	0	0	0	0	1	0	0	0	0	0	0	0
Pseudomonas aeruginosa AU22632	Pseudomonas aeruginosa	Homo sapiens	CF	cystic fibrosis	cystic fibrosis	sputum	USA	SAMN04436521	GCF_001545185.1	ASM154518v1	Contig	latest	6118548	5415	6	2	0	0	0	0	1	1	0	0	0	0	0	0	0	1	0	1	0	0	0	0	0	0	0	0	0	1	0	0	0	0	0	0	0
Pseudomonas aeruginosa AU1215	Pseudomonas aeruginosa	Homo sapiens	CF	cystic fibrosis	cystic fibrosis	sputum	USA	SAMN04436518	GCF_001545205.1	ASM154520v1	Contig	latest	6487674	5731	7	3	0	0	1	0	1	1	0	0	0	0	0	0	0	1	0	1	0	0	0	0	0	0	0	0	0	1	0	0	0	0	0	0	0
Pseudomonas aeruginosa AU7511	Pseudomonas aeruginosa	Homo sapiens	CF	cystic fibrosis	cystic fibrosis	sputum	USA	SAMN04436519	GCF_001545255.1	ASM154525v1	Contig	latest	6430803	5689	7	4	0	0	1	0	1	1	0	0	0	0	0	0	0	1	0	1	0	0	0	0	0	0	0	0	0	1	0	0	0	0	0	0	0
Pseudomonas aeruginosa AU11866	Pseudomonas aeruginosa	Homo sapiens	CF	cystic fibrosis	cystic fibrosis	sputum	USA	SAMN04436465	GCF_001554305.1	ASM155430v1	Contig	latest	6441026	5732	4	7	1	0	0	0	0	1	0	0	0	1	0	0	1	0	0	0	0	0	0	0	0	0	0	0	0	0	0	0	0	0	0	0	0
Pseudomonas aeruginosa AU21076	Pseudomonas aeruginosa	Homo sapiens	CF	cystic fibrosis	cystic fibrosis	sputum	USA	SAMN04436505	GCF_001554315.1	ASM155431v1	Contig	latest	6230429	5497	5	2	0	0	0	0	0	0	0	0	0	1	0	0	0	0	0	1	0	0	0	1	1	0	0	0	0	0	0	0	0	0	0	0	0
Pseudomonas aeruginosa AU5471	Pseudomonas aeruginosa	Homo sapiens	CF	cystic fibrosis	cystic fibrosis	sputum	USA	SAMN04436467	GCF_001554325.1	ASM155432v1	Contig	latest	6576117	5886	5	5	1	0	0	0	0	0	0	0	1	1	2	0	0	0	0	0	0	0	0	0	0	0	0	0	0	0	0	0	0	0	0	0	0
Pseudomonas aeruginosa AU9381	Pseudomonas aeruginosa	Homo sapiens	CF	cystic fibrosis	cystic fibrosis	sputum	USA	SAMN04436461	GCF_001554375.1	ASM155437v1	Contig	latest	6712367	5987	8	4	1	0	0	0	0	1	0	1	0	1	0	0	1	0	1	1	0	0	0	0	0	0	0	0	0	0	0	0	0	0	0	0	0
Pseudomonas aeruginosa AU10241	Pseudomonas aeruginosa	Homo sapiens	CF	cystic fibrosis	cystic fibrosis	sputum	USA	SAMN04436468	GCF_001554385.1	ASM155438v1	Contig	latest	6517933	5763	4	3	1	0	0	0	0	0	0	0	1	1	1	0	0	0	0	0	0	0	0	0	0	0	0	0	0	0	0	0	0	0	0	0	0
Pseudomonas aeruginosa AU10014	Pseudomonas aeruginosa	Homo sapiens	CF	cystic fibrosis	cystic fibrosis	sputum	USA	SAMN04436462	GCF_001554395.1	ASM155439v1	Contig	latest	6515569	5823	4	6	1	0	0	0	0	1	0	0	0	1	0	0	1	0	0	0	0	0	0	0	0	0	0	0	0	0	0	0	0	0	0	0	0
Pseudomonas aeruginosa AU10015	Pseudomonas aeruginosa	Homo sapiens	CF	cystic fibrosis	cystic fibrosis	sputum	USA	SAMN04436463	GCF_001554425.1	ASM155442v1	Contig	latest	6697715	5971	9	5	1	0	0	0	0	1	0	1	0	1	0	0	1	0	1	2	0	0	0	0	0	0	0	0	0	0	0	0	0	0	0	0	0
Pseudomonas aeruginosa AU10714	Pseudomonas aeruginosa	Homo sapiens	CF	cystic fibrosis	cystic fibrosis	sputum	USA	SAMN04436464	GCF_001554455.1	ASM155445v1	Contig	latest	6518682	5819	4	4	1	0	0	0	0	1	0	0	0	1	0	0	1	0	0	0	0	0	0	0	0	0	0	0	0	0	0	0	0	0	0	0	0
Pseudomonas aeruginosa AU2342	Pseudomonas aeruginosa	Homo sapiens	CF	cystic fibrosis	cystic fibrosis	sputum	USA	SAMN04436466	GCF_001554465.1	ASM155446v1	Contig	latest	6644537	5953	6	6	1	0	0	0	0	0	0	0	1	1	2	0	0	0	0	1	0	0	0	0	0	0	0	0	0	0	0	0	0	0	0	0	0
Pseudomonas aeruginosa AU20916	Pseudomonas aeruginosa	Homo sapiens	CF	cystic fibrosis	cystic fibrosis	sputum	USA	SAMN04436471	GCF_001554505.1	ASM155450v1	Contig	latest	6837226	6080	8	3	1	0	0	0	0	1	0	1	0	0	0	0	1	0	1	1	0	0	0	0	0	0	0	0	0	1	0	0	0	0	1	0	0
Pseudomonas aeruginosa AU12175	Pseudomonas aeruginosa	Homo sapiens	CF	cystic fibrosis	cystic fibrosis	sputum	USA	SAMN04436473	GCF_001554535.1	ASM155453v1	Contig	latest	6529487	5919	10	4	1	0	1	0	0	1	0	1	0	1	0	0	0	0	0	0	0	0	0	0	0	0	0	0	0	0	0	0	1	1	0	0	0
Pseudomonas aeruginosa AU13212	Pseudomonas aeruginosa	Homo sapiens	CF	cystic fibrosis	cystic fibrosis	sputum	USA	SAMN04436474	GCF_001554545.1	ASM155454v1	Contig	latest	6519696	5909	9	5	1	0	0	0	0	1	0	1	0	1	0	0	0	0	0	0	0	0	0	0	0	0	0	0	0	0	0	0	1	1	0	0	0
Pseudomonas aeruginosa AU6462	Pseudomonas aeruginosa	Homo sapiens	CF	cystic fibrosis	cystic fibrosis	sputum	USA	SAMN04436460	GCF_001554575.1	ASM155457v1	Contig	latest	6678504	6004	10	4	1	0	0	0	0	1	0	1	0	1	0	0	1	0	1	2	0	0	0	0	0	0	0	0	0	0	0	0	0	0	0	0	0
Pseudomonas aeruginosa AU15431	Pseudomonas aeruginosa	Homo sapiens	CF	cystic fibrosis	cystic fibrosis	sputum	USA	SAMN04436478	GCF_001554585.1	ASM155458v1	Contig	latest	6545379	5842	9	4	1	0	0	0	0	1	0	2	0	0	0	0	2	0	1	0	0	0	0	0	0	0	0	0	0	0	0	0	0	1	0	0	0
Pseudomonas aeruginosa AU13213	Pseudomonas aeruginosa	Homo sapiens	CF	cystic fibrosis	cystic fibrosis	sputum	USA	SAMN04436475	GCF_001554615.1	ASM155461v1	Contig	latest	6508051	5892	10	5	1	0	1	0	0	1	0	1	0	1	0	0	0	0	0	0	0	0	0	0	0	0	0	0	0	0	0	0	1	1	0	0	0
Pseudomonas aeruginosa AU16960	Pseudomonas aeruginosa	Homo sapiens	CF	cystic fibrosis	cystic fibrosis	sputum	USA	SAMN04436476	GCF_001554625.1	ASM155462v1	Contig	latest	6499229	5891	10	4	1	0	1	0	0	1	0	1	0	1	0	0	0	0	0	0	0	0	0	0	0	0	0	0	0	0	0	0	1	1	0	0	0
Pseudomonas aeruginosa AU7033	Pseudomonas aeruginosa	Homo sapiens	CF	cystic fibrosis	cystic fibrosis	sputum	USA	SAMN04436479	GCF_001554655.1	ASM155465v1	Contig	latest	6366246	5734	6	1	0	0	0	0	0	0	0	0	0	0	0	0	0	0	0	1	0	0	0	0	0	0	0	0	0	0	0	0	1	0	0	0	0
Pseudomonas aeruginosa AU10583	Pseudomonas aeruginosa	Homo sapiens	CF	cystic fibrosis	cystic fibrosis	sputum	USA	SAMN04436480	GCF_001554665.1	ASM155466v1	Contig	latest	6353322	5738	6	2	0	0	0	0	0	0	0	0	0	0	0	0	0	0	0	1	0	0	0	0	0	0	0	0	0	0	0	0	1	0	0	0	0
Pseudomonas aeruginosa AU10409	Pseudomonas aeruginosa	Homo sapiens	CF	cystic fibrosis	cystic fibrosis	sputum	USA	SAMN04436485	GCF_001554695.1	ASM155469v1	Contig	latest	6475849	5787	7	6	1	0	0	0	0	0	0	1	0	0	0	0	0	0	1	1	0	0	0	1	1	1	0	0	0	0	0	0	0	0	0	0	0
Pseudomonas aeruginosa AU10272	Pseudomonas aeruginosa	Homo sapiens	CF	cystic fibrosis	cystic fibrosis	sputum	USA	SAMN04436484	GCF_001554705.1	ASM155470v1	Contig	latest	6588605	5881	7	5	1	0	0	0	0	0	0	1	0	0	0	0	0	0	1	1	0	0	0	1	1	1	0	0	0	0	0	0	0	0	0	0	0
Pseudomonas aeruginosa AU10410	Pseudomonas aeruginosa	Homo sapiens	CF	cystic fibrosis	cystic fibrosis	sputum	USA	SAMN04436486	GCF_001554735.1	ASM155473v1	Contig	latest	6580210	5888	7	5	1	0	0	0	0	0	0	1	0	0	0	0	0	0	1	1	0	0	0	1	1	1	0	0	0	0	0	0	0	0	0	0	0
Pseudomonas aeruginosa AU16821	Pseudomonas aeruginosa	Homo sapiens	CF	cystic fibrosis	cystic fibrosis	sputum	USA	SAMN04436488	GCF_001554745.1	ASM155474v1	Contig	latest	6572055	5876	7	5	1	0	0	0	0	0	0	1	0	0	0	0	0	0	1	1	0	0	0	1	1	1	0	0	0	0	0	0	0	0	0	0	0
Pseudomonas aeruginosa AU12528	Pseudomonas aeruginosa	Homo sapiens	CF	cystic fibrosis	cystic fibrosis	sputum	USA	SAMN04436490	GCF_001554785.1	ASM155478v1	Contig	latest	6327593	5722	4	2	0	0	0	0	0	0	0	0	0	0	0	1	1	0	0	0	0	1	0	0	0	0	0	0	0	0	0	0	0	0	0	0	0
Pseudomonas aeruginosa AU17907	Pseudomonas aeruginosa	Homo sapiens	CF	cystic fibrosis	cystic fibrosis	sputum	USA	SAMN04436491	GCF_001554805.1	ASM155480v1	Contig	latest	6336865	5726	2	3	0	0	0	0	0	0	0	0	0	0	0	1	1	0	0	0	0	0	0	0	0	0	0	0	0	0	0	0	0	0	0	0	0
Pseudomonas aeruginosa AU9017	Pseudomonas aeruginosa	Homo sapiens	CF	cystic fibrosis	cystic fibrosis	sputum	USA	SAMN04436492	GCF_001554825.1	ASM155482v1	Contig	latest	6328267	5616	4	2	0	0	1	0	0	0	0	0	1	0	0	1	0	0	0	1	0	0	0	0	0	0	0	0	0	0	0	0	0	0	0	0	0
Pseudomonas aeruginosa AU10502	Pseudomonas aeruginosa	Homo sapiens	CF	cystic fibrosis	cystic fibrosis	sputum	USA	SAMN04436493	GCF_001554855.1	ASM155485v1	Contig	latest	6321192	5590	4	2	0	0	1	0	0	0	0	0	1	0	0	1	0	0	0	1	0	0	0	0	0	0	0	0	0	0	0	0	0	0	0	0	0
Pseudomonas aeruginosa AU12424	Pseudomonas aeruginosa	Homo sapiens	CF	cystic fibrosis	cystic fibrosis	sputum	USA	SAMN04436496	GCF_001554875.1	ASM155487v1	Contig	latest	6320793	5590	4	2	0	0	1	0	0	0	0	0	1	0	0	1	0	0	0	1	0	0	0	0	0	0	0	0	0	0	0	0	0	0	0	0	0
Pseudomonas aeruginosa AU11991	Pseudomonas aeruginosa	Homo sapiens	CF	cystic fibrosis	cystic fibrosis	sputum	USA	SAMN04436495	GCF_001554895.1	ASM155489v1	Contig	latest	6321358	5572	4	2	0	0	1	0	0	0	0	0	1	0	0	1	0	0	0	1	0	0	0	0	0	0	0	0	0	0	0	0	0	0	0	0	0
Pseudomonas aeruginosa AU18274	Pseudomonas aeruginosa	Homo sapiens	CF	cystic fibrosis	cystic fibrosis	sputum	USA	SAMN04436497	GCF_001554915.1	ASM155491v1	Contig	latest	6319222	5560	4	2	0	0	1	0	0	0	0	0	1	0	0	1	0	0	0	1	0	0	0	0	0	0	0	0	0	0	0	0	0	0	0	0	0
Pseudomonas aeruginosa AU13210	Pseudomonas aeruginosa	Homo sapiens	CF	cystic fibrosis	cystic fibrosis	sputum	USA	SAMN04436500	GCF_001554935.1	ASM155493v1	Contig	latest	6239781	5530	3	1	0	0	1	0	0	0	0	0	0	0	0	0	0	1	0	0	1	0	0	0	0	0	0	0	0	0	0	0	0	0	0	0	0
Pseudomonas aeruginosa AU19803	Pseudomonas aeruginosa	Homo sapiens	CF	cystic fibrosis	cystic fibrosis	sputum	USA	SAMN04436501	GCF_001554955.1	ASM155495v1	Contig	latest	6158966	5408	2	1	0	0	1	0	0	0	0	0	0	0	0	0	0	0	0	0	1	0	0	0	0	0	0	0	0	0	0	0	0	0	0	0	0
Pseudomonas aeruginosa AU10658	Pseudomonas aeruginosa	Homo sapiens	CF	cystic fibrosis	cystic fibrosis	sputum	USA	SAMN04436503	GCF_001554975.1	ASM155497v1	Contig	latest	6341036	5653	6	3	0	0	0	0	0	0	0	0	0	1	0	0	0	0	0	1	0	0	0	1	1	0	0	0	0	0	0	0	0	0	0	0	0
Pseudomonas aeruginosa AU19804	Pseudomonas aeruginosa	Homo sapiens	CF	cystic fibrosis	cystic fibrosis	sputum	USA	SAMN04436502	GCF_001554995.1	ASM155499v1	Contig	latest	6161159	5414	2	1	0	0	1	0	0	0	0	0	0	0	0	0	0	0	0	0	1	0	0	0	0	0	0	0	0	0	0	0	0	0	0	0	0
Pseudomonas aeruginosa AU17550	Pseudomonas aeruginosa	Homo sapiens	CF	cystic fibrosis	cystic fibrosis	sputum	USA	SAMN04436508	GCF_001555015.1	ASM155501v1	Contig	latest	6255564	5523	1	2	1	0	0	0	0	0	0	0	0	0	0	0	0	0	0	0	0	0	0	0	0	0	0	0	0	0	0	0	0	0	0	0	0
Pseudomonas aeruginosa AU17091	Pseudomonas aeruginosa	Homo sapiens	CF	cystic fibrosis	cystic fibrosis	sputum	USA	SAMN04436504	GCF_001555035.1	ASM155503v1	Contig	latest	6264463	5567	5	3	0	0	0	0	0	0	0	0	0	1	0	0	0	0	0	1	0	0	0	1	1	0	0	0	0	0	0	0	0	0	0	0	0
Pseudomonas aeruginosa AU25210	Pseudomonas aeruginosa	Homo sapiens	CF	cystic fibrosis	cystic fibrosis	sputum	USA	SAMN04436506	GCF_001555055.1	ASM155505v1	Contig	latest	6268083	5541	5	3	0	0	0	0	0	0	0	0	0	1	0	0	0	0	0	1	0	0	0	1	1	0	0	0	0	0	0	0	0	0	0	0	0
Pseudomonas aeruginosa AU10713	Pseudomonas aeruginosa	Homo sapiens	CF	cystic fibrosis	cystic fibrosis	sputum	USA	SAMN04436507	GCF_001555075.1	ASM155507v1	Contig	latest	6262596	5545	1	2	1	0	0	0	0	0	0	0	0	0	0	0	0	0	0	0	0	0	0	0	0	0	0	0	0	0	0	0	0	0	0	0	0
Pseudomonas aeruginosa AU18132	Pseudomonas aeruginosa	Homo sapiens	CF	cystic fibrosis	cystic fibrosis	sputum	USA	SAMN04436509	GCF_001555095.1	ASM155509v1	Contig	latest	6260665	5515	1	2	1	0	0	0	0	0	0	0	0	0	0	0	0	0	0	0	0	0	0	0	0	0	0	0	0	0	0	0	0	0	0	0	0
Pseudomonas aeruginosa AU19319	Pseudomonas aeruginosa	Homo sapiens	CF	cystic fibrosis	cystic fibrosis	sputum	USA	SAMN04436510	GCF_001555115.1	ASM155511v1	Contig	latest	6257108	5522	1	2	1	0	0	0	0	0	0	0	0	0	0	0	0	0	0	0	0	0	0	0	0	0	0	0	0	0	0	0	0	0	0	0	0
Pseudomonas aeruginosa AU6923	Pseudomonas aeruginosa	Homo sapiens	CF	cystic fibrosis	cystic fibrosis	sputum	USA	SAMN04436472	GCF_001555145.1	ASM155514v1	Contig	latest	6490208	5905	10	5	1	0	1	0	0	1	0	1	0	1	0	0	0	0	0	0	0	0	0	0	0	0	0	0	0	0	0	0	1	1	0	0	0
Pseudomonas aeruginosa AU18068	Pseudomonas aeruginosa	Homo sapiens	CF	cystic fibrosis	cystic fibrosis	sputum	USA	SAMN04436481	GCF_001555155.1	ASM155515v1	Contig	latest	6355037	5721	6	2	0	0	0	0	0	0	0	0	0	0	0	0	0	0	0	1	0	0	0	0	0	0	0	0	0	0	0	0	1	0	0	0	0
Pseudomonas aeruginosa AU24156	Pseudomonas aeruginosa	Homo sapiens	CF	cystic fibrosis	cystic fibrosis	sputum	USA	SAMN04436482	GCF_001555215.1	ASM155521v1	Contig	latest	6356852	5714	5	2	0	0	0	0	0	0	0	0	0	0	0	0	0	0	0	0	0	0	0	0	0	0	0	0	0	0	0	0	1	0	0	0	0
Pseudomonas aeruginosa AU7198	Pseudomonas aeruginosa	Homo sapiens	CF	cystic fibrosis	cystic fibrosis	sputum	USA	SAMN04436483	GCF_001555225.1	ASM155522v1	Contig	latest	6548147	5840	7	4	1	0	0	0	0	0	0	1	0	0	0	0	0	0	1	1	0	0	0	1	1	1	0	0	0	0	0	0	0	0	0	0	0
Pseudomonas aeruginosa AU10836	Pseudomonas aeruginosa	Homo sapiens	CF	cystic fibrosis	cystic fibrosis	sputum	USA	SAMN04436487	GCF_001555235.1	ASM155523v1	Contig	latest	6536502	5821	7	5	1	0	0	0	0	0	0	1	0	0	0	0	0	0	1	1	0	0	0	1	1	1	0	0	0	0	0	0	0	0	0	0	0
Pseudomonas aeruginosa AU11990	Pseudomonas aeruginosa	Homo sapiens	CF	cystic fibrosis	cystic fibrosis	sputum	USA	SAMN04436494	GCF_001555255.1	ASM155525v1	Contig	latest	6321329	5580	4	2	0	0	1	0	0	0	0	0	1	0	0	1	0	0	0	1	0	0	0	0	0	0	0	0	0	0	0	0	0	0	0	0	0
Pseudomonas aeruginosa AU24526	Pseudomonas aeruginosa	Homo sapiens	CF	cystic fibrosis	cystic fibrosis	sputum	USA	SAMN04436511	GCF_001555315.1	ASM155531v1	Contig	latest	6253538	5525	1	2	1	0	0	0	0	0	0	0	0	0	0	0	0	0	0	0	0	0	0	0	0	0	0	0	0	0	0	0	0	0	0	0	0
Pseudomonas aeruginosa AU9899	Pseudomonas aeruginosa	Homo sapiens	CF	cystic fibrosis	cystic fibrosis	sputum	USA	SAMN04436499	GCF_001555325.1	ASM155532v1	Contig	latest	6240563	5539	3	1	0	0	1	0	0	0	0	0	0	0	0	0	0	1	0	0	1	0	0	0	0	0	0	0	0	0	0	0	0	0	0	0	0
Pseudomonas aeruginosa AU10756	Pseudomonas aeruginosa	Homo sapiens	CF	cystic fibrosis	cystic fibrosis	sputum	USA	SAMN04436512	GCF_001555335.1	ASM155533v1	Contig	latest	6825418	6124	8	4	2	0	0	0	0	1	0	1	0	0	0	0	1	0	1	1	0	0	0	0	0	0	0	0	0	0	0	1	0	0	0	0	0
Pseudomonas aeruginosa AU24807	Pseudomonas aeruginosa	Homo sapiens	CF	cystic fibrosis	cystic fibrosis	sputum	USA	SAMN04436514	GCF_001555395.1	ASM155539v1	Contig	latest	6740949	5913	8	3	2	0	0	0	0	1	0	1	0	0	0	0	1	0	1	1	0	0	0	0	0	0	0	0	0	0	0	1	0	0	0	0	0
Pseudomonas aeruginosa AU14820	Pseudomonas aeruginosa	Homo sapiens	CF	cystic fibrosis	cystic fibrosis	sputum	USA	SAMN04436515	GCF_001555415.1	ASM155541v1	Contig	latest	6667350	5989	10	4	1	0	1	0	0	1	0	2	0	0	0	0	0	0	1	0	0	0	0	0	0	0	0	0	0	0	0	0	0	1	0	0	0
Pseudomonas aeruginosa AU23529	Pseudomonas aeruginosa	Homo sapiens	CF	cystic fibrosis	cystic fibrosis	sputum	USA	SAMN04436517	GCF_001555425.1	ASM155542v1	Contig	latest	6692578	6005	11	2	1	0	1	0	0	1	0	2	0	0	0	0	0	0	1	0	0	0	0	0	0	0	0	0	1	0	0	0	0	1	0	0	0
Pseudomonas aeruginosa AU17965	Pseudomonas aeruginosa	Homo sapiens	CF	cystic fibrosis	cystic fibrosis	sputum	USA	SAMN04436516	GCF_001555455.1	ASM155545v1	Contig	latest	6692467	6011	11	4	1	0	1	0	0	1	0	2	0	0	0	0	0	0	1	0	0	0	0	0	0	0	0	0	1	0	0	0	0	1	0	0	0
Pseudomonas aeruginosa Pa538	Pseudomonas aeruginosa	Homo sapiens	CF	cystic fibrosis	cystic fibrosis	sputum	Brazil	SAMN05194774	GCF_001680745.1	ASM168074v1	Contig	latest	6777550	6102	5	4	1	0	0	0	0	0	0	0	0	0	0	0	1	0	0	0	0	0	0	0	0	0	0	0	0	0	0	0	0	0	0	0	0
Pseudomonas aeruginosa 2D9A isolate AUS23	Pseudomonas aeruginosa	Homo sapiens	CF	cystic fibrosis	cystic fibrosis	adult cystic fibrosis patient	Australia: Brisbane	SAMN05226616	GCF_002276485.1	ASM227648v1	Contig	latest	6272404	5750	3	1	1	0	0	0	0	0	0	0	0	0	0	0	0	0	0	1	0	0	0	0	0	0	0	0	0	1	0	0	0	0	0	0	0
Pseudomonas aeruginosa FLR01	Pseudomonas aeruginosa	Homo sapiens	CF	cystic fibrosis	cystic fibrosis	sputum	NA	SAMN08559939	GCF_003008395.1	ASM300839v1	Contig	latest	6161034	5662	1	2	0	0	0	0	0	0	0	0	0	0	0	0	0	0	0	1	0	0	0	0	0	0	0	0	0	0	0	0	0	0	0	0	0
Pseudomonas aeruginosa PA66	Pseudomonas aeruginosa	Homo sapiens	CF	cystic fibrosis	cystic fibrosis	lung	NA	SAMN08435072	GCF_003332375.1	ASM333237v1	Contig	latest	6337182	5877	3	4	0	0	0	0	1	0	0	0	0	0	0	0	0	0	0	2	0	0	0	0	0	0	0	0	0	0	0	0	0	0	0	0	0
Pseudomonas aeruginosa PA64 - Assembly GCF_003332385.1	Pseudomonas aeruginosa	Homo sapiens	CF	cystic fibrosis	cystic fibrosis	lung	NA	SAMN08435071	GCF_003332385.1	ASM333238v1	Contig	latest	6264146	5750	2	2	1	0	0	0	0	0	0	0	0	0	0	0	0	0	0	1	0	0	0	0	0	0	0	0	0	0	0	0	0	0	0	0	0
Pseudomonas aeruginosa PA59 - Assembly GCF_003332415.1	Pseudomonas aeruginosa	Homo sapiens	CF	cystic fibrosis	cystic fibrosis	lung	NA	SAMN08435070	GCF_003332415.1	ASM333241v1	Contig	latest	6289631	5837	3	3	0	0	0	0	1	0	0	0	0	0	0	0	0	0	0	2	0	0	0	0	0	0	0	0	0	0	0	0	0	0	0	0	0
Pseudomonas aeruginosa PA55	Pseudomonas aeruginosa	Homo sapiens	CF	cystic fibrosis	cystic fibrosis	lung	NA	SAMN08435068	GCF_003332425.1	ASM333242v1	Contig	latest	6235426	5766	3	1	1	0	0	1	0	0	0	0	0	0	0	0	0	0	0	0	0	0	0	0	0	0	0	0	0	0	0	0	0	0	0	0	0
Pseudomonas aeruginosa PA92	Pseudomonas aeruginosa	Homo sapiens	CF	cystic fibrosis	cystic fibrosis	lung	NA	SAMN08435074	GCF_003332475.1	ASM333247v1	Contig	latest	6144291	5647	3	1	1	0	0	0	0	0	0	0	0	0	0	0	0	0	0	1	0	0	0	0	0	0	0	0	0	1	0	0	0	0	0	0	0
Pseudomonas aeruginosa PA86	Pseudomonas aeruginosa	Homo sapiens	CF	cystic fibrosis	cystic fibrosis	lung	NA	SAMN08435073	GCF_003332485.1	ASM333248v1	Contig	latest	6170765	5748	3	4	0	0	0	0	1	0	0	0	0	0	0	0	0	0	0	2	0	0	0	0	0	0	0	0	0	0	0	0	0	0	0	0	0
Pseudomonas aeruginosa PA57	Pseudomonas aeruginosa	Homo sapiens	CF	cystic fibrosis	cystic fibrosis	lung	NA	SAMN08435069	GCF_003332525.1	ASM333252v1	Contig	latest	6332663	5813	3	3	0	0	1	0	0	0	0	0	0	0	0	0	0	0	0	1	0	0	0	0	0	0	0	0	0	1	0	0	0	0	0	0	0
Pseudomonas aeruginosa PA100	Pseudomonas aeruginosa	Homo sapiens	CF	cystic fibrosis	cystic fibrosis	lung	NA	SAMN08435075	GCF_003332535.1	ASM333253v1	Contig	latest	6309141	5808	6	1	0	0	1	0	1	0	1	1	0	0	0	0	0	0	0	0	0	0	0	0	0	0	0	0	0	0	0	0	1	0	0	0	0
Pseudomonas aeruginosa PA102	Pseudomonas aeruginosa	Homo sapiens	CF	cystic fibrosis	cystic fibrosis	lung	NA	SAMN08435076	GCF_003332585.1	ASM333258v1	Contig	latest	6245346	5790	2	2	0	0	0	0	1	0	0	0	0	0	0	0	0	0	0	1	0	0	0	0	0	0	0	0	0	0	0	0	0	0	0	0	0
Pseudomonas aeruginosa AL191	Pseudomonas aeruginosa	Homo sapiens	CF	cystic fibrosis	cystic fibrosis	cystic fibrosis patient throat	Germany: Munich	SAMN07424242	GCF_003833445.1	ASM383344v1	Contig	latest	6589375	6092	11	6	2	0	0	0	0	0	0	1	0	0	0	0	1	0	1	0	0	0	1	1	0	1	0	0	0	0	0	0	0	0	0	0	0
Pseudomonas aeruginosa AL561	Pseudomonas aeruginosa	Homo sapiens	CF	cystic fibrosis	cystic fibrosis	cystic fibrosis patient throat	Germany: Munich	SAMN07424244	GCF_003833455.1	ASM383345v1	Contig	latest	6567128	6157	4	4	0	0	0	0	0	0	0	0	0	0	1	0	0	0	0	1	0	0	0	0	0	0	0	0	0	0	0	0	0	0	0	0	0
Pseudomonas aeruginosa AA43 - Assembly GCF_003833745.1	Pseudomonas aeruginosa	Homo sapiens	CF	cystic fibrosis	cystic fibrosis	cystic fibrosis patient	Germany	SAMN07424216	GCF_003833745.1	ASM383374v1	Contig	latest	6263575	5811	4	1	0	0	0	0	0	0	0	0	0	0	0	0	0	0	0	0	1	0	0	1	1	0	0	0	0	0	0	0	0	0	0	0	0
Pseudomonas aeruginosa AA44	Pseudomonas aeruginosa	Homo sapiens	CF	cystic fibrosis	cystic fibrosis	cystic fibrosis patient	Germany	SAMN07424217	GCF_003833845.1	ASM383384v1	Contig	latest	6255383	5798	4	1	0	0	0	0	0	0	0	0	0	0	0	0	0	0	0	0	1	0	0	1	1	0	0	0	0	0	0	0	0	0	0	0	0
Pseudomonas aeruginosa AL363(Israel 14)	Pseudomonas aeruginosa	Homo sapiens	CF	cystic fibrosis	cystic fibrosis	cystic fibrosis patient throat	Israel	SAMN07424243	GCF_003833965.1	ASM383396v1	Contig	latest	6362159	5898	8	2	1	0	0	0	0	0	0	0	0	0	0	0	0	0	0	1	0	0	0	1	0	0	0	0	0	0	0	0	0	0	0	0	0
Pseudomonas aeruginosa LiP10a - Assembly GCF_003834745.1	Pseudomonas aeruginosa	Homo sapiens	CF	cystic fibrosis	cystic fibrosis	adult sputum	United Kingdom: Nottingham	SAMN07424163	GCF_003834745.1	ASM383474v1	Contig	latest	6484000	6050	4	4	0	0	0	0	0	1	0	0	0	0	0	1	0	0	0	0	0	0	0	0	0	0	0	0	0	1	0	0	0	0	0	0	0
Pseudomonas aeruginosa LiP7 - Assembly GCF_003834765.1	Pseudomonas aeruginosa	Homo sapiens	CF	cystic fibrosis	cystic fibrosis	adult sputum	United Kingdom: Nottingham	SAMN07424160	GCF_003834765.1	ASM383476v1	Contig	latest	6516290	6079	4	4	0	0	0	0	0	1	0	0	0	0	0	1	0	0	0	0	0	0	0	0	0	0	0	0	0	1	0	0	0	0	0	0	0
Pseudomonas aeruginosa LiP5 - Assembly GCF_003834785.1	Pseudomonas aeruginosa	Homo sapiens	CF	cystic fibrosis	cystic fibrosis	adult sputum	United Kingdom: Nottingham	SAMN07424158	GCF_003834785.1	ASM383478v1	Contig	latest	6479244	6040	4	4	0	0	0	0	0	1	0	0	0	0	0	1	0	0	0	0	0	0	0	0	0	0	0	0	0	1	0	0	0	0	0	0	0
Pseudomonas aeruginosa LiP9 - Assembly GCF_003834865.1	Pseudomonas aeruginosa	Homo sapiens	CF	cystic fibrosis	cystic fibrosis	adult sputum	United Kingdom: Nottingham	SAMN07424162	GCF_003834865.1	ASM383486v1	Contig	latest	6477494	6046	4	5	0	0	0	0	0	1	0	0	0	0	0	1	0	0	0	0	0	0	0	0	0	0	0	0	0	1	0	0	0	0	0	0	0
Pseudomonas aeruginosa LiP3 - Assembly GCF_003834925.1	Pseudomonas aeruginosa	Homo sapiens	CF	cystic fibrosis	cystic fibrosis	adult sputum	United Kingdom: Nottingham	SAMN07424156	GCF_003834925.1	ASM383492v1	Contig	latest	6455927	6019	4	4	0	0	0	0	0	1	0	0	0	0	0	1	0	0	0	0	0	0	0	0	0	0	0	0	0	1	0	0	0	0	0	0	0
Pseudomonas aeruginosa H3	Pseudomonas aeruginosa	Homo sapiens	CF	cystic fibrosis	cystic fibrosis	adult sputum	United Kingdom: Newcastle	SAMN07424149	GCF_003834945.1	ASM383494v1	Contig	latest	6365570	5883	7	2	2	0	1	0	0	0	0	0	0	1	0	0	0	0	0	0	0	0	0	0	1	0	0	0	0	0	0	0	0	1	0	0	0
Pseudomonas aeruginosa LiP2a - Assembly GCF_003834965.1	Pseudomonas aeruginosa	Homo sapiens	CF	cystic fibrosis	cystic fibrosis	child sputum	United Kingdom: Nottingham	SAMN07424153	GCF_003834965.1	ASM383496v1	Contig	latest	6483673	6023	4	4	0	0	0	0	0	1	0	0	0	0	0	1	0	0	0	0	0	0	0	0	0	0	0	0	0	1	0	0	0	0	0	0	0
Pseudomonas aeruginosa LiP1a - Assembly GCF_003835005.1	Pseudomonas aeruginosa	Homo sapiens	CF	cystic fibrosis	cystic fibrosis	child sputum	United Kingdom: Nottingham	SAMN07424150	GCF_003835005.1	ASM383500v1	Contig	latest	6480850	6046	4	4	0	0	0	0	0	1	0	0	0	0	0	1	0	0	0	0	0	0	0	0	0	0	0	0	0	1	0	0	0	0	0	0	0
Pseudomonas aeruginosa G2	Pseudomonas aeruginosa	Homo sapiens	CF	cystic fibrosis	cystic fibrosis	child sputum	United Kingdom: Manchester	SAMN07424148	GCF_003835015.1	ASM383501v1	Contig	latest	6838014	6417	10	4	1	0	0	0	0	1	0	0	0	1	0	0	0	1	1	1	0	0	0	0	0	0	1	0	0	0	0	0	0	0	0	0	0
Pseudomonas aeruginosa F2	Pseudomonas aeruginosa	Homo sapiens	CF	cystic fibrosis	cystic fibrosis	adult urine	United Kingdom: London	SAMN07424147	GCF_003835045.1	ASM383504v1	Contig	latest	6914814	6453	16	6	2	0	0	0	0	0	0	3	0	0	0	0	0	0	1	1	0	0	2	1	1	0	0	0	0	1	0	0	0	0	0	0	0
Pseudomonas aeruginosa C3 - Assembly GCF_003835055.1	Pseudomonas aeruginosa	Homo sapiens	CF	cystic fibrosis	cystic fibrosis	child sputum	United Kingdom: Manchester	SAMN07424144	GCF_003835055.1	ASM383505v1	Contig	latest	6912213	6424	13	3	1	0	1	0	0	1	0	2	0	1	0	0	0	0	1	0	0	0	0	0	0	0	0	1	1	0	0	0	0	1	0	0	0
Pseudomonas aeruginosa E2_H133420224	Pseudomonas aeruginosa	Homo sapiens	CF	cystic fibrosis	cystic fibrosis	child sputum	United Kingdom: Manchester	SAMN07424146	GCF_003835085.1	ASM383508v1	Contig	latest	6994546	6539	10	6	1	0	0	0	0	1	0	1	0	0	0	0	2	0	1	1	0	0	0	1	0	0	0	0	0	1	0	0	0	0	1	0	0
Pseudomonas aeruginosa 020MIC	Pseudomonas aeruginosa	Homo sapiens	CF	cystic fibrosis	cystic fibrosis	cystic fibrosis patient	New Zealand: Dunedin	SAMN07424139	GCF_003835095.1	ASM383509v1	Contig	latest	6782443	6427	15	6	2	0	0	0	1	1	0	1	0	0	0	0	0	0	1	1	0	0	0	1	0	1	0	0	1	0	0	0	1	0	0	0	0
Pseudomonas aeruginosa DUN-001A	Pseudomonas aeruginosa	Homo sapiens	CF	cystic fibrosis	cystic fibrosis	cystic fibrosis patient	New Zealand: Dunedin	SAMN07424141	GCF_003835115.1	ASM383511v1	Contig	latest	6245434	5767	6	3	1	0	1	0	0	0	0	0	0	0	0	0	0	0	0	2	0	0	0	0	0	0	0	0	0	0	0	0	0	0	0	0	0
Pseudomonas aeruginosa DUN-013	Pseudomonas aeruginosa	Homo sapiens	CF	cystic fibrosis	cystic fibrosis	cystic fibrosis patient	New Zealand: Dunedin	SAMN07424135	GCF_003835145.1	ASM383514v1	Contig	latest	6438830	5996	4	5	0	0	1	0	0	0	0	0	0	1	0	0	0	0	0	1	0	0	0	0	0	0	0	0	0	0	0	0	0	0	0	0	0
Pseudomonas aeruginosa DUN-018	Pseudomonas aeruginosa	Homo sapiens	CF	cystic fibrosis	cystic fibrosis	cystic fibrosis patient	New Zealand: Dunedin	SAMN07424138	GCF_003835155.1	ASM383515v1	Contig	latest	6601684	6190	7	5	1	0	1	0	0	0	0	0	0	0	0	0	1	0	0	0	0	0	0	0	0	0	0	0	0	0	0	0	0	0	0	0	0
Pseudomonas aeruginosa DUN-004	Pseudomonas aeruginosa	Homo sapiens	CF	cystic fibrosis	cystic fibrosis	cystic fibrosis patient	New Zealand: Dunedin	SAMN07424129	GCF_003835165.1	ASM383516v1	Contig	latest	6647278	6197	5	7	0	0	1	0	0	0	0	0	0	0	0	0	1	0	0	1	0	0	0	0	0	0	0	0	0	0	0	0	1	0	0	0	0
Pseudomonas aeruginosa 010-4	Pseudomonas aeruginosa	Homo sapiens	CF	cystic fibrosis	cystic fibrosis	cystic fibrosis patient	New Zealand: Dunedin	SAMN07424134	GCF_003835175.1	ASM383517v1	Contig	latest	7073135	6653	10	6	0	0	0	0	0	1	0	2	0	0	0	0	1	0	1	2	0	0	0	0	0	0	0	0	0	0	0	0	0	0	0	0	0
Pseudomonas aeruginosa DUN-006	Pseudomonas aeruginosa	Homo sapiens	CF	cystic fibrosis	cystic fibrosis	cystic fibrosis patient	New Zealand: Dunedin	SAMN07424130	GCF_003835185.1	ASM383518v1	Scaffold	latest	6733675	6285	13	3	0	0	1	0	0	1	0	2	0	1	2	0	1	1	1	0	0	0	0	1	1	0	0	0	1	0	0	0	0	0	0	0	0
Pseudomonas aeruginosa DUN-003B	Pseudomonas aeruginosa	Homo sapiens	CF	cystic fibrosis	cystic fibrosis	cystic fibrosis patient	New Zealand: Dunedin	SAMN07424128	GCF_003835245.1	ASM383524v1	Contig	latest	6193687	5740	4	1	0	0	1	0	0	0	0	0	0	0	0	0	0	0	1	0	0	0	0	0	0	0	0	0	0	0	0	0	0	0	0	0	0
Pseudomonas aeruginosa DUN-002C	Pseudomonas aeruginosa	Homo sapiens	CF	cystic fibrosis	cystic fibrosis	cystic fibrosis patient	New Zealand: Dunedin	SAMN07424127	GCF_003835285.1	ASM383528v1	Contig	latest	6501395	6117	5	8	0	0	1	0	0	0	0	0	1	0	0	0	0	0	0	0	0	0	0	0	0	0	0	0	0	0	0	0	0	0	0	0	0
Pseudomonas aeruginosa 001-6	Pseudomonas aeruginosa	Homo sapiens	CF	cystic fibrosis	cystic fibrosis	cystic fibrosis patient	New Zealand: Dunedin	SAMN07424126	GCF_003835295.1	ASM383529v1	Contig	latest	6234996	5742	4	3	1	0	1	0	0	0	0	0	0	0	0	0	0	0	0	1	0	0	0	0	0	0	0	0	0	0	0	0	0	0	0	0	0
Pseudomonas aeruginosa LiP12 - Assembly GCF_003835525.1	Pseudomonas aeruginosa	Homo sapiens	CF	cystic fibrosis	cystic fibrosis	adult sputum	United Kingdom: Nottingham	SAMN07424166	GCF_003835525.1	ASM383552v1	Contig	latest	6458237	6041	2	5	0	0	0	0	0	1	0	0	0	0	0	1	0	0	0	0	0	0	0	0	0	0	0	0	0	0	0	0	0	0	0	0	0
Pseudomonas aeruginosa LiP14 - Assembly GCF_003835545.1	Pseudomonas aeruginosa	Homo sapiens	CF	cystic fibrosis	cystic fibrosis	adult sputum	United Kingdom: Nottingham	SAMN07424168	GCF_003835545.1	ASM383554v1	Contig	latest	6454131	6034	2	4	0	0	0	0	0	1	0	0	0	0	0	1	0	0	0	0	0	0	0	0	0	0	0	0	0	0	0	0	0	0	0	0	0
Pseudomonas aeruginosa LiP13 - Assembly GCF_003835565.1	Pseudomonas aeruginosa	Homo sapiens	CF	cystic fibrosis	cystic fibrosis	adult sputum	United Kingdom: Nottingham	SAMN07424167	GCF_003835565.1	ASM383556v1	Contig	latest	6360730	5945	4	4	0	0	0	0	0	1	0	0	0	0	0	1	0	0	0	0	0	0	0	0	0	0	0	0	0	1	0	0	0	0	0	0	0
Pseudomonas aeruginosa LiP11 - Assembly GCF_003835575.1	Pseudomonas aeruginosa	Homo sapiens	CF	cystic fibrosis	cystic fibrosis	adult sputum	United Kingdom: Nottingham	SAMN07424165	GCF_003835575.1	ASM383557v1	Contig	latest	6396764	5977	2	4	0	0	0	0	0	1	0	0	0	0	0	1	0	0	0	0	0	0	0	0	0	0	0	0	0	0	0	0	0	0	0	0	0
Pseudomonas aeruginosa LiP8 - Assembly GCF_003835585.1	Pseudomonas aeruginosa	Homo sapiens	CF	cystic fibrosis	cystic fibrosis	child sputum	United Kingdom: Nottingham	SAMN07424161	GCF_003835585.1	ASM383558v1	Contig	latest	6481082	6001	4	4	0	0	0	0	0	1	0	0	0	0	0	1	0	0	0	0	0	0	0	0	0	0	0	0	0	1	0	0	0	0	0	0	0
Pseudomonas aeruginosa LiP6 - Assembly GCF_003835595.1	Pseudomonas aeruginosa	Homo sapiens	CF	cystic fibrosis	cystic fibrosis	adult sputum	United Kingdom: Nottingham	SAMN07424159	GCF_003835595.1	ASM383559v1	Contig	latest	6469758	6018	4	3	0	0	0	0	0	1	0	0	0	0	0	1	0	0	0	0	0	0	0	0	0	0	0	0	0	1	0	0	0	0	0	0	0
Pseudomonas aeruginosa LiP4	Pseudomonas aeruginosa	Homo sapiens	CF	cystic fibrosis	cystic fibrosis	adult sputum	United Kingdom: Nottingham	SAMN07424157	GCF_003835645.1	ASM383564v1	Contig	latest	6257647	5772	4	2	0	0	0	0	0	0	0	0	0	1	0	0	0	0	0	1	0	0	0	0	0	0	0	0	0	0	1	0	0	0	0	0	0
Pseudomonas aeruginosa 014-2A	Pseudomonas aeruginosa	Homo sapiens	CF	cystic fibrosis	cystic fibrosis	cystic fibrosis patient	New Zealand: Dunedin	SAMN07424136	GCF_003835685.1	ASM383568v1	Contig	latest	6545219	6079	5	6	0	0	0	0	1	0	0	1	0	0	0	0	0	0	0	1	0	0	0	0	0	0	0	0	0	0	0	1	0	0	0	0	0
Pseudomonas aeruginosa DUN-024-1	Pseudomonas aeruginosa	Homo sapiens	CF	cystic fibrosis	cystic fibrosis	cystic fibrosis patient	New Zealand: Dunedin	SAMN07424140	GCF_003835715.1	ASM383571v1	Contig	latest	6733997	6250	7	2	1	0	0	0	0	1	0	1	0	0	1	0	0	1	0	2	0	0	0	0	0	0	0	0	0	0	0	0	0	0	0	0	0
Pseudomonas aeruginosa DUN-015A	Pseudomonas aeruginosa	Homo sapiens	CF	cystic fibrosis	cystic fibrosis	cystic fibrosis patient	New Zealand: Dunedin	SAMN07424137	GCF_003835725.1	ASM383572v1	Contig	latest	6843059	6438	6	2	2	0	0	0	0	0	0	1	0	0	0	0	0	0	0	1	0	1	0	0	0	0	0	0	0	0	0	0	0	0	0	0	0
Pseudomonas aeruginosa DUN-007-2	Pseudomonas aeruginosa	Homo sapiens	CF	cystic fibrosis	cystic fibrosis	cystic fibrosis patient	New Zealand: Dunedin	SAMN07424131	GCF_003835765.1	ASM383576v1	Scaffold	latest	6772074	6382	12	5	0	0	1	0	0	1	0	0	0	1	0	0	2	1	0	0	0	0	0	0	0	0	0	0	0	0	0	1	1	0	0	0	0
Pseudomonas aeruginosa DUN-009B	Pseudomonas aeruginosa	Homo sapiens	CF	cystic fibrosis	cystic fibrosis	cystic fibrosis patient	New Zealand: Dunedin	SAMN07424133	GCF_003835775.1	ASM383577v1	Contig	latest	6519630	6072	10	4	1	0	0	0	1	1	0	0	0	0	0	0	1	0	1	2	0	0	0	0	0	1	0	0	0	0	0	0	0	0	0	0	0
Pseudomonas aeruginosa 001-5A	Pseudomonas aeruginosa	Homo sapiens	CF	cystic fibrosis	cystic fibrosis	cystic fibrosis patient	New Zealand: Dunedin	SAMN07424124	GCF_003835785.1	ASM383578v1	Contig	latest	6249387	5766	6	3	1	0	1	0	0	0	0	0	0	0	0	0	0	0	0	2	0	0	0	0	0	0	0	0	0	0	0	0	0	0	0	0	0
Pseudomonas aeruginosa DUN-001-3A	Pseudomonas aeruginosa	Homo sapiens	CF	cystic fibrosis	cystic fibrosis	cystic fibrosis patient	New Zealand: Dunedin	SAMN07424121	GCF_003835825.1	ASM383582v1	Contig	latest	6242584	5761	6	3	1	0	1	0	0	0	0	0	0	0	0	0	0	0	0	2	0	0	0	0	0	0	0	0	0	0	0	0	0	0	0	0	0
Pseudomonas aeruginosa DUN-008	Pseudomonas aeruginosa	Homo sapiens	CF	cystic fibrosis	cystic fibrosis	cystic fibrosis patient	New Zealand: Dunedin	SAMN07424132	GCF_003835865.1	ASM383586v1	Contig	latest	6549897	6092	5	3	0	0	0	0	0	0	0	0	0	1	0	0	0	0	0	1	0	0	0	0	0	0	0	0	0	0	0	0	0	0	0	0	0
Pseudomonas aeruginosa DUN-001-2A	Pseudomonas aeruginosa	Homo sapiens	CF	cystic fibrosis	cystic fibrosis	cystic fibrosis patient	New Zealand: Dunedin	SAMN07424119	GCF_003835875.1	ASM383587v1	Scaffold	latest	6245484	5774	6	3	1	0	1	0	0	0	0	0	0	0	0	0	0	0	0	2	0	0	0	0	0	0	0	0	0	0	0	0	0	0	0	0	0
Pseudomonas aeruginosa DUN-001-4	Pseudomonas aeruginosa	Homo sapiens	CF	cystic fibrosis	cystic fibrosis	cystic fibrosis patient	New Zealand: Dunedin	SAMN07424123	GCF_003835905.1	ASM383590v1	Contig	latest	6245212	5767	6	3	1	0	1	0	0	0	0	0	0	0	0	0	0	0	0	2	0	0	0	0	0	0	0	0	0	0	0	0	0	0	0	0	0
Pseudomonas aeruginosa U454A	Pseudomonas aeruginosa	Homo sapiens	CF	cystic fibrosis	cystic fibrosis	cystic fibrosis patient	Australia: Hobart	SAMN07424116	GCF_003835915.1	ASM383591v1	Contig	latest	6290391	5863	3	3	0	0	0	0	1	0	0	0	0	0	0	0	0	0	0	2	0	0	0	0	0	0	0	0	0	0	0	0	0	0	0	0	0
Pseudomonas aeruginosa U413A	Pseudomonas aeruginosa	Homo sapiens	CF	cystic fibrosis	cystic fibrosis	cystic fibrosis patient	Australia: Hobart	SAMN07424112	GCF_003835955.1	ASM383595v1	Contig	latest	6328630	5857	9	2	2	0	0	0	0	0	0	0	0	0	0	0	0	0	0	1	0	0	0	0	1	1	0	0	0	1	0	0	0	1	1	0	0
Pseudomonas aeruginosa U350	Pseudomonas aeruginosa	Homo sapiens	CF	cystic fibrosis	cystic fibrosis	cystic fibrosis patient	Australia: Hobart	SAMN07424109	GCF_003835985.1	ASM383598v1	Contig	latest	6246202	5807	4	3	0	0	1	0	0	0	0	0	0	0	0	0	0	0	0	0	0	0	0	0	0	0	0	0	0	0	0	0	0	0	0	0	0
Pseudomonas aeruginosa U0330A	Pseudomonas aeruginosa	Homo sapiens	CF	cystic fibrosis	cystic fibrosis	cystic fibrosis patient	Australia: Hobart	SAMN07424108	GCF_003836025.1	ASM383602v1	Contig	latest	6413097	5982	2	3	0	0	0	0	0	0	0	0	0	0	0	0	0	0	0	1	0	0	0	0	0	0	0	0	0	0	0	0	0	0	0	0	0
Pseudomonas aeruginosa U435	Pseudomonas aeruginosa	Homo sapiens	CF	cystic fibrosis	cystic fibrosis	cystic fibrosis patient	Australia: Hobart	SAMN07424114	GCF_003836035.1	ASM383603v1	Contig	latest	6297634	5849	5	2	0	0	1	0	0	0	0	0	1	0	0	0	0	0	0	1	0	0	0	0	0	1	0	0	0	0	0	0	0	0	0	0	0
Pseudomonas aeruginosa MSB3405	Pseudomonas aeruginosa	Homo sapiens	CF	cystic fibrosis	cystic fibrosis	cystic fibrosis patient	New Zealand: Dunedin	SAMN07424102	GCF_003836065.1	ASM383606v1	Contig	latest	6293421	5816	4	2	1	0	1	0	0	0	0	0	0	0	0	0	0	0	0	1	0	0	0	0	0	0	0	0	0	0	0	0	0	0	0	0	0
Pseudomonas aeruginosa U421	Pseudomonas aeruginosa	Homo sapiens	CF	cystic fibrosis	cystic fibrosis	cystic fibrosis patient	Australia: Hobart	SAMN07424113	GCF_003836075.1	ASM383607v1	Contig	latest	6201833	5676	4	2	0	0	0	0	1	0	0	0	0	0	0	0	0	0	0	0	0	0	0	0	0	0	0	0	0	0	0	0	0	0	0	0	0
Pseudomonas aeruginosa MSB2949	Pseudomonas aeruginosa	Homo sapiens	CF	cystic fibrosis	cystic fibrosis	cystic fibrosis patient	New Zealand: Dunedin	SAMN07424100	GCF_003836085.1	ASM383608v1	Contig	latest	6305515	5832	6	2	1	0	1	0	0	0	0	0	0	0	0	0	0	0	0	2	0	0	0	0	0	0	0	0	0	0	0	0	0	0	0	0	0
Pseudomonas aeruginosa U372	Pseudomonas aeruginosa	Homo sapiens	CF	cystic fibrosis	cystic fibrosis	cystic fibrosis patient	Australia: Hobart	SAMN07424110	GCF_003836125.1	ASM383612v1	Contig	latest	6211156	5770	4	2	0	0	1	0	0	0	0	0	0	0	0	0	0	0	0	0	0	0	0	0	0	0	0	0	0	0	0	0	0	0	0	0	0
Pseudomonas aeruginosa JD303 - Assembly GCF_003836165.1	Pseudomonas aeruginosa	Homo sapiens	CF	cystic fibrosis	cystic fibrosis	cystic fibrosis patient	Canada: Toronto	SAMN07424095	GCF_003836165.1	ASM383616v1	Contig	latest	6394600	5944	6	3	1	0	0	0	0	0	0	0	0	0	0	0	0	0	0	0	0	0	0	1	1	1	0	0	0	1	0	0	0	0	1	0	0
Pseudomonas aeruginosa U0272B	Pseudomonas aeruginosa	Homo sapiens	CF	cystic fibrosis	cystic fibrosis	cystic fibrosis patient	Australia: Hobart	SAMN07424103	GCF_003836205.1	ASM383620v1	Contig	latest	6207735	5765	4	2	0	0	1	0	0	0	0	0	0	0	0	0	0	0	0	0	0	0	0	0	0	0	0	0	0	0	0	0	0	0	0	0	0
Pseudomonas aeruginosa S2239_16	Pseudomonas aeruginosa	Homo sapiens	CF	cystic fibrosis	cystic fibrosis	cystic fibrosis patient	New Zealand: Dunedin	SAMN07424098	GCF_003836255.1	ASM383625v1	Contig	latest	6294628	5821	4	2	1	0	1	0	0	0	0	0	0	0	0	0	0	0	0	1	0	0	0	0	0	0	0	0	0	0	0	0	0	0	0	0	0
Pseudomonas aeruginosa S2239_15	Pseudomonas aeruginosa	Homo sapiens	CF	cystic fibrosis	cystic fibrosis	cystic fibrosis patient	New Zealand: Dunedin	SAMN07424097	GCF_003836275.1	ASM383627v1	Contig	latest	6379256	5912	3	3	0	0	0	0	0	0	0	0	0	1	0	0	0	0	1	0	0	0	0	0	0	0	0	0	0	0	0	0	1	0	0	0	0
Pseudomonas aeruginosa 5BR2	Pseudomonas aeruginosa	Homo sapiens	CF	cystic fibrosis	cystic fibrosis	cystic fibrosis patient	Belgium: De Haan	SAMN07424046	GCF_003836815.1	ASM383681v1	Contig	latest	6448008	6021	3	4	0	0	0	0	0	0	0	0	0	0	0	0	0	0	0	1	0	0	0	0	0	0	0	0	0	0	0	0	0	0	0	0	0
Pseudomonas aeruginosa U451	Pseudomonas aeruginosa	Homo sapiens	CF	cystic fibrosis	cystic fibrosis	cystic fibrosis patient	Australia: Hobart	SAMN07424115	GCF_003837085.1	ASM383708v1	Contig	latest	6207123	5764	4	2	0	0	1	0	0	0	0	0	0	0	0	0	0	0	0	0	0	0	0	0	0	0	0	0	0	0	0	0	0	0	0	0	0
Pseudomonas aeruginosa U397A	Pseudomonas aeruginosa	Homo sapiens	CF	cystic fibrosis	cystic fibrosis	cystic fibrosis patient	Australia: Hobart	SAMN07424111	GCF_003837145.1	ASM383714v1	Contig	latest	6211991	5747	4	2	0	0	1	0	0	0	0	0	0	0	0	0	0	0	0	0	0	0	0	0	0	0	0	0	0	0	0	0	0	0	0	0	0
Pseudomonas aeruginosa U0310A	Pseudomonas aeruginosa	Homo sapiens	CF	cystic fibrosis	cystic fibrosis	cystic fibrosis patient	Australia: Hobart	SAMN07424107	GCF_003837165.1	ASM383716v1	Scaffold	latest	6410239	5998	4	3	0	0	0	0	1	0	0	0	0	0	0	0	0	0	0	2	0	0	0	0	0	0	0	0	0	0	0	0	0	0	0	0	0
Pseudomonas aeruginosa U0306	Pseudomonas aeruginosa	Homo sapiens	CF	cystic fibrosis	cystic fibrosis	cystic fibrosis patient	Australia: Hobart	SAMN07424106	GCF_003837185.1	ASM383718v1	Contig	latest	6638608	6146	10	3	0	0	1	0	0	1	0	1	1	0	0	0	0	0	1	1	1	0	0	0	0	0	0	0	0	0	0	0	0	0	0	0	0
Pseudomonas aeruginosa S2820	Pseudomonas aeruginosa	Homo sapiens	CF	cystic fibrosis	cystic fibrosis	cystic fibrosis patient	New Zealand: Dunedin	SAMN07424099	GCF_003837225.1	ASM383722v1	Contig	latest	6375951	5906	3	4	0	0	0	0	0	0	0	0	0	1	0	0	0	0	1	0	0	0	0	0	0	0	0	0	0	0	0	0	1	0	0	0	0
Pseudomonas aeruginosa C3128	Pseudomonas aeruginosa	Homo sapiens	CF	cystic fibrosis	cystic fibrosis	cystic fibrosis patient	Canada: Vancouver	SAMN07424047	GCF_003837625.1	ASM383762v1	Contig	latest	6729496	6283	12	4	1	0	1	0	0	1	0	1	0	0	1	0	0	0	1	0	0	0	0	0	0	0	0	0	1	0	0	0	1	1	0	0	0
Pseudomonas aeruginosa C5311	Pseudomonas aeruginosa	Homo sapiens	CF	cystic fibrosis	cystic fibrosis	cystic fibrosis patient	Canada: Vancouver	SAMN07424041	GCF_003837705.1	ASM383770v1	Contig	latest	6314457	5820	3	1	0	0	0	0	0	0	0	0	0	0	0	0	0	0	1	1	0	0	0	0	0	0	0	0	0	0	0	0	0	0	0	0	0
Pseudomonas aeruginosa AMT0046-1	Pseudomonas aeruginosa	Homo sapiens	CF	cystic fibrosis	cystic fibrosis	cystic fibrosis patient	USA: Seattle	SAMN07424017	GCF_003838505.1	ASM383850v1	Contig	latest	6315468	5923	4	4	0	0	0	0	0	0	0	1	0	0	0	0	0	0	0	1	0	0	0	0	0	0	0	0	0	0	0	0	0	0	0	0	0
Pseudomonas aeruginosa AMT0006-1	Pseudomonas aeruginosa	Homo sapiens	CF	cystic fibrosis	cystic fibrosis	throat of cystic fibrosis patient	USA: Seattle	SAMN07424011	GCF_003838555.1	ASM383855v1	Contig	latest	6489996	6073	5	6	0	0	1	0	0	0	0	0	0	0	0	0	0	0	0	0	0	0	0	0	0	0	0	0	0	0	0	1	0	0	0	0	0
Pseudomonas aeruginosa AMT0005-1	Pseudomonas aeruginosa	Homo sapiens	CF	cystic fibrosis	cystic fibrosis	throat of cystic fibrosis patient	USA: Seattle	SAMN07424009	GCF_003838605.1	ASM383860v1	Contig	latest	6381608	5924	5	2	0	0	1	0	0	0	0	1	0	0	0	0	0	0	0	0	0	0	0	0	0	0	0	1	0	0	0	0	1	0	0	0	0
Pseudomonas aeruginosa AUS719	Pseudomonas aeruginosa	Homo sapiens	CF	cystic fibrosis	cystic fibrosis	adult sputum	Australia: Brisbane	SAMN07424008	GCF_003838625.1	ASM383862v1	Contig	latest	6244219	5783	3	2	1	0	0	0	0	0	0	0	0	0	0	0	0	0	0	1	0	0	0	0	0	0	0	0	0	1	0	0	0	0	0	0	0
Pseudomonas aeruginosa AUS720	Pseudomonas aeruginosa	Homo sapiens	CF	cystic fibrosis	cystic fibrosis	adult sputum	Australia: Brisbane	SAMN07424007	GCF_003838675.1	ASM383867v1	Contig	latest	6256383	5783	3	1	1	0	0	0	0	0	0	0	0	0	0	0	0	0	0	1	0	0	0	0	0	0	0	0	0	1	0	0	0	0	0	0	0
Pseudomonas aeruginosa AUS595	Pseudomonas aeruginosa	Homo sapiens	CF	cystic fibrosis	cystic fibrosis	adult sputum	Australia: Perth	SAMN07423997	GCF_003838815.1	ASM383881v1	Contig	latest	6859928	6422	7	4	0	0	0	1	0	1	0	0	0	1	0	0	1	0	0	0	0	0	0	0	0	0	0	0	0	0	0	0	0	0	0	0	0
Pseudomonas aeruginosa AUS050	Pseudomonas aeruginosa	Homo sapiens	CF	cystic fibrosis	cystic fibrosis	child sputum	Australia: Brisbane	SAMN07423990	GCF_003838875.1	ASM383887v1	Contig	latest	6850096	6418	9	8	1	0	0	0	0	1	0	0	0	0	0	0	1	0	0	0	0	0	0	0	1	0	0	0	0	1	0	0	0	0	1	0	0
Pseudomonas aeruginosa AUS436	Pseudomonas aeruginosa	Homo sapiens	CF	cystic fibrosis	cystic fibrosis	adult sputum	Australia: Brisbane	SAMN07423992	GCF_003838895.1	ASM383889v1	Contig	latest	6829312	6316	13	4	1	0	0	0	0	1	0	1	0	1	0	0	1	0	0	0	0	0	0	0	1	0	0	0	0	1	0	1	0	0	1	0	0
Pseudomonas aeruginosa AUS148	Pseudomonas aeruginosa	Homo sapiens	CF	cystic fibrosis	cystic fibrosis	adult sputum	Australia: Brisbane	SAMN07423969	GCF_003839145.1	ASM383914v1	Contig	latest	6301508	5788	5	2	0	0	1	0	0	0	0	1	0	0	0	0	1	0	0	0	0	0	0	0	0	0	0	1	0	0	0	0	0	0	0	0	0
Pseudomonas aeruginosa AUS105	Pseudomonas aeruginosa	Homo sapiens	CF	cystic fibrosis	cystic fibrosis	child sputum	Australia: Brisbane	SAMN07423961	GCF_003839175.1	ASM383917v1	Contig	latest	6214900	5760	4	1	2	0	0	0	0	0	0	0	0	0	0	0	0	0	0	0	0	0	0	0	0	1	0	0	0	0	0	0	0	0	0	0	0
Pseudomonas aeruginosa AUS089	Pseudomonas aeruginosa	Homo sapiens	CF	cystic fibrosis	cystic fibrosis	adult sputum	Australia: Brisbane	SAMN07423958	GCF_003839245.1	ASM383924v1	Contig	latest	6218905	5739	3	3	0	0	0	0	0	0	0	0	0	0	0	0	0	0	0	0	0	0	0	0	0	0	0	0	0	1	0	0	0	0	0	0	0
Pseudomonas aeruginosa AUS077	Pseudomonas aeruginosa	Homo sapiens	CF	cystic fibrosis	cystic fibrosis	child sputum	Australia: Brisbane	SAMN07423957	GCF_003839285.1	ASM383928v1	Contig	latest	6374202	5903	5	3	1	0	1	0	0	0	0	0	0	0	0	0	0	0	0	1	0	0	0	0	0	0	0	0	0	0	0	0	0	0	0	0	0
Pseudomonas aeruginosa AUS702	Pseudomonas aeruginosa	Homo sapiens	CF	cystic fibrosis	cystic fibrosis	adult sputum	Australia: Melbourne	SAMN07423953	GCF_003839315.1	ASM383931v1	Contig	latest	6564509	6220	7	8	1	0	0	0	0	0	0	0	0	0	0	0	0	0	0	0	0	0	0	1	1	1	0	0	0	1	0	1	0	0	1	0	0
Pseudomonas aeruginosa AUS029	Pseudomonas aeruginosa	Homo sapiens	CF	cystic fibrosis	cystic fibrosis	adult sputum	Australia: Brisbane	SAMN07423952	GCF_003839345.1	ASM383934v1	Contig	latest	6166093	5731	1	3	0	0	1	0	0	0	0	0	0	0	0	0	0	0	0	0	0	0	0	0	0	0	0	0	0	0	0	0	0	0	0	0	0
Pseudomonas aeruginosa AUS026	Pseudomonas aeruginosa	Homo sapiens	CF	cystic fibrosis	cystic fibrosis	adult sputum	Australia: Brisbane	SAMN07423951	GCF_003839465.1	ASM383946v1	Contig	latest	6211425	5767	5	1	0	0	1	0	0	0	0	0	0	0	0	0	0	0	0	0	0	0	0	0	0	0	0	0	0	0	0	0	0	0	0	0	0
Pseudomonas aeruginosa AUS088	Pseudomonas aeruginosa	Homo sapiens	CF	cystic fibrosis	cystic fibrosis	adult sputum	Australia: Brisbane	SAMN07423930	GCF_003839665.1	ASM383966v1	Contig	latest	6131278	5612	4	2	0	0	1	0	0	0	0	1	0	0	0	0	0	0	0	0	0	0	0	0	0	0	0	0	0	0	0	0	0	0	0	0	0
Pseudomonas aeruginosa AUS083	Pseudomonas aeruginosa	Homo sapiens	CF	cystic fibrosis	cystic fibrosis	adult sputum	Australia: Brisbane	SAMN07423929	GCF_003839685.1	ASM383968v1	Contig	latest	6254622	5814	4	2	1	0	1	0	0	0	0	0	0	0	0	0	0	0	0	0	0	0	0	0	0	1	0	0	0	1	0	0	0	0	0	0	0
Pseudomonas aeruginosa AT40	Pseudomonas aeruginosa	Homo sapiens	CF	cystic fibrosis	cystic fibrosis	Child cystic fibrosis patient	United Kingdom	SAMN07423906	GCF_003840055.1	ASM384005v1	Scaffold	latest	6652020	6155	9	3	1	0	0	0	0	1	0	2	0	0	0	0	1	0	1	1	0	0	0	0	0	0	0	0	0	0	0	0	0	1	0	0	0
Pseudomonas aeruginosa AT31	Pseudomonas aeruginosa	Homo sapiens	CF	cystic fibrosis	cystic fibrosis	Child cystic fibrosis patient	United Kingdom	SAMN07423905	GCF_003840085.1	ASM384008v1	Contig	latest	7350883	6939	13	3	1	0	0	0	0	1	0	2	0	0	0	0	1	0	1	1	0	0	0	0	0	0	0	0	0	1	0	0	0	0	0	0	0
Pseudomonas aeruginosa AUS305	Pseudomonas aeruginosa	Homo sapiens	CF	cystic fibrosis	cystic fibrosis	adult sputum	Australia: Brisbane	SAMN07424003	GCF_003840285.1	ASM384028v1	Contig	latest	6426617	6005	6	5	0	0	0	0	0	0	0	0	0	1	1	0	0	0	0	0	0	0	0	0	0	0	1	0	0	0	0	0	0	0	0	0	0
Pseudomonas aeruginosa AMT0071-76	Pseudomonas aeruginosa	Homo sapiens	CF	cystic fibrosis	cystic fibrosis	throat of cystic fibrosis patient	USA: Seattle	SAMN07424019	GCF_003840305.1	ASM384030v1	Contig	latest	6685036	6254	11	6	0	0	1	0	0	1	0	2	0	1	1	0	1	1	0	0	0	0	0	1	1	0	0	0	0	1	0	0	0	0	0	0	0
Pseudomonas aeruginosa AMT0020-1	Pseudomonas aeruginosa	Homo sapiens	CF	cystic fibrosis	cystic fibrosis	throat of cystic fibrosis patient	USA: Seattle	SAMN07424014	GCF_003840345.1	ASM384034v1	Contig	latest	6304194	5838	4	3	0	0	0	0	0	0	0	0	0	0	0	0	0	0	0	1	0	0	1	0	0	0	0	0	0	1	0	0	0	0	0	0	0
Pseudomonas aeruginosa AUS021	Pseudomonas aeruginosa	Homo sapiens	CF	cystic fibrosis	cystic fibrosis	adult sputum	Australia: Brisbane	SAMN07424000	GCF_003840385.1	ASM384038v1	Scaffold	latest	6338835	5863	3	2	0	0	0	0	0	0	0	0	0	0	0	0	0	0	0	1	0	0	0	0	0	0	0	0	0	0	0	0	0	0	0	0	0
Pseudomonas aeruginosa AUS675	Pseudomonas aeruginosa	Homo sapiens	CF	cystic fibrosis	cystic fibrosis	cystic fibrosis patient	Australia: Sydney	SAMN07423988	GCF_003840405.1	ASM384040v1	Contig	latest	6267007	5828	2	3	1	0	0	0	1	0	0	0	0	0	0	0	0	0	0	0	0	0	0	0	0	0	0	0	0	0	0	0	0	0	0	0	0
Pseudomonas aeruginosa AUS674	Pseudomonas aeruginosa	Homo sapiens	CF	cystic fibrosis	cystic fibrosis	cystic fibrosis patient	Australia: Sydney	SAMN07423987	GCF_003840425.1	ASM384042v1	Contig	latest	6493785	6080	5	5	1	0	0	0	0	0	0	1	0	0	0	0	1	0	0	0	0	0	0	0	0	0	0	0	0	0	0	0	0	0	0	0	0
Pseudomonas aeruginosa AUS631	Pseudomonas aeruginosa	Homo sapiens	CF	cystic fibrosis	cystic fibrosis	cystic fibrosis patient	Australia: Brisbane	SAMN07423986	GCF_003840445.1	ASM384044v1	Contig	latest	6430363	5965	7	3	0	0	0	0	1	0	0	0	0	0	0	0	0	0	0	0	0	0	0	1	1	0	0	0	0	0	0	0	0	0	0	0	0
Pseudomonas aeruginosa AUS537	Pseudomonas aeruginosa	Homo sapiens	CF	cystic fibrosis	cystic fibrosis	bronchoalveolar lavage of child cystic fibrosis patient	Australia: Melbourne	SAMN07423989	GCF_003840465.1	ASM384046v1	Contig	latest	6631256	6164	11	2	1	0	0	0	0	1	0	2	0	1	0	0	1	0	0	0	0	1	0	0	0	0	0	0	0	1	0	0	0	1	0	0	0
Pseudomonas aeruginosa AUS106	Pseudomonas aeruginosa	Homo sapiens	CF	cystic fibrosis	cystic fibrosis	adult sputum	Australia: Brisbane	SAMN07423962	GCF_003840585.1	ASM384058v1	Contig	latest	6351198	5825	4	3	0	0	1	0	0	0	0	0	0	0	0	0	0	0	0	0	0	0	0	0	0	1	0	0	1	1	0	0	0	0	0	0	0
Pseudomonas aeruginosa AUS054	Pseudomonas aeruginosa	Homo sapiens	CF	cystic fibrosis	cystic fibrosis	adult sputum	Australia: Brisbane	SAMN07423954	GCF_003840605.1	ASM384060v1	Contig	latest	6286436	5825	4	2	0	0	2	0	0	0	0	0	0	0	0	0	0	1	0	0	0	0	0	0	0	0	0	0	0	1	0	0	0	0	0	0	0
Pseudomonas aeruginosa AUS327	Pseudomonas aeruginosa	Homo sapiens	CF	cystic fibrosis	cystic fibrosis	adult sputum	Australia: Brisbane	SAMN07423943	GCF_003840705.1	ASM384070v1	Contig	latest	6297374	5791	5	2	0	0	0	0	0	0	0	0	0	0	0	0	0	0	0	2	0	0	0	0	0	0	0	0	0	0	0	0	1	0	0	0	0
Pseudomonas aeruginosa AUS093	Pseudomonas aeruginosa	Homo sapiens	CF	cystic fibrosis	cystic fibrosis	adult sputum	Australia: Brisbane	SAMN07423959	GCF_003840755.1	ASM384075v1	Contig	latest	6246746	5697	3	1	0	0	1	0	0	0	0	0	0	0	0	0	0	0	0	0	0	0	0	0	0	0	0	0	0	0	0	0	0	0	0	0	0
Pseudomonas aeruginosa AUS476	Pseudomonas aeruginosa	Homo sapiens	CF	cystic fibrosis	cystic fibrosis	adult sputum	Australia: Brisbane	SAMN07423933	GCF_003840865.1	ASM384086v1	Scaffold	latest	6679489	6253	8	6	0	0	0	0	1	0	0	1	0	0	0	0	0	0	0	1	0	0	0	0	0	0	0	0	0	0	0	1	1	0	0	0	0
Pseudomonas aeruginosa AT19	Pseudomonas aeruginosa	Homo sapiens	CF	cystic fibrosis	cystic fibrosis	Child cystic fibrosis patient	United Kingdom	SAMN07423904	GCF_003841005.1	ASM384100v1	Contig	latest	6638338	6226	9	4	1	0	0	0	0	1	0	1	0	0	0	0	1	0	1	0	0	0	0	1	0	0	0	0	0	1	0	0	0	0	1	0	0
Pseudomonas aeruginosa AUS127	Pseudomonas aeruginosa	Homo sapiens	CF	cystic fibrosis	cystic fibrosis	child sputum	Australia: Brisbane	SAMN07423909	GCF_003841085.1	ASM384108v1	Contig	latest	6379623	5913	5	2	1	0	1	0	1	0	0	0	0	0	0	0	0	0	0	0	0	0	0	0	0	0	0	0	0	0	0	0	0	0	0	0	0
Pseudomonas aeruginosa AT7	Pseudomonas aeruginosa	Homo sapiens	CF	cystic fibrosis	cystic fibrosis	Child cystic fibrosis patient	United Kingdom	SAMN07423903	GCF_003841125.1	ASM384112v1	Contig	latest	6652377	6164	9	3	1	0	0	0	0	1	0	2	0	0	0	0	1	0	1	1	0	0	0	0	0	0	0	0	0	0	0	0	0	1	0	0	0
Pseudomonas aeruginosa U0288B	Pseudomonas aeruginosa	Homo sapiens	CF	cystic fibrosis	cystic fibrosis	cystic fibrosis patient	Australia: Hobart	SAMN07424105	GCF_003858115.1	ASM385811v1	Contig	latest	6391795	5903	4	3	0	0	0	0	0	0	0	0	0	0	0	0	1	0	0	0	0	0	0	0	0	0	0	0	0	0	0	0	0	0	0	0	0
Pseudomonas aeruginosa U0284	Pseudomonas aeruginosa	Homo sapiens	CF	cystic fibrosis	cystic fibrosis	cystic fibrosis patient	Australia: Hobart	SAMN07424104	GCF_003858125.1	ASM385812v1	Contig	latest	6207090	5757	4	2	0	0	1	0	0	0	0	0	0	0	0	0	0	0	0	0	0	0	0	0	0	0	0	0	0	0	0	0	0	0	0	0	0
Pseudomonas aeruginosa S1983	Pseudomonas aeruginosa	Homo sapiens	CF	cystic fibrosis	cystic fibrosis	cystic fibrosis patient	New Zealand: Dunedin	SAMN07424101	GCF_003858155.1	ASM385815v1	Contig	latest	6365830	5790	3	3	0	0	0	0	0	0	0	0	0	1	0	0	0	0	1	0	0	0	0	0	0	0	0	0	0	0	0	0	1	0	0	0	0
Pseudomonas aeruginosa SC1	Pseudomonas aeruginosa	Homo sapiens	CF	cystic fibrosis	cystic fibrosis	throat	Germany: Hannover	SAMN10478559	GCF_003973885.1	ASM397388v1	Contig	latest	6708112	6217	8	4	1	0	0	0	1	0	0	1	0	0	0	0	0	0	0	2	0	0	0	0	0	0	0	0	0	0	0	0	0	0	0	0	0
Pseudomonas aeruginosa FM4	Pseudomonas aeruginosa	Homo sapiens	CF	cystic fibrosis	cystic fibrosis	throat	Germany: Hannover	SAMN10478558	GCF_003973895.1	ASM397389v1	Contig	latest	6436875	6010	8	4	0	0	0	0	0	0	1	1	0	0	0	0	0	0	0	1	0	0	0	1	0	0	0	0	0	1	0	0	0	0	0	0	0
Pseudomonas aeruginosa BJ4	Pseudomonas aeruginosa	Homo sapiens	CF	cystic fibrosis	cystic fibrosis	throat	Germany: Hannover	SAMN10478555	GCF_003973915.1	ASM397391v1	Contig	latest	6424229	5994	8	4	1	0	0	0	0	0	0	0	0	0	0	0	0	0	0	1	0	0	0	1	0	0	0	0	0	0	0	0	0	0	0	0	0
Pseudomonas aeruginosa HCF73	Pseudomonas aeruginosa	Homo sapiens	CF	cystic fibrosis	cystic fibrosis	throat	Germany: Hannover	SAMN10478554	GCF_003973925.1	ASM397392v1	Contig	latest	6898158	6511	11	6	1	0	0	0	1	0	0	1	0	1	1	0	0	0	1	1	0	0	0	0	0	1	0	0	1	0	0	0	0	0	0	0	0
Pseudomonas aeruginosa HCF410	Pseudomonas aeruginosa	Homo sapiens	CF	cystic fibrosis	cystic fibrosis	throat	Germany: Hannover	SAMN10478551	GCF_003973985.1	ASM397398v1	Contig	latest	6373369	5935	6	3	0	0	2	0	0	0	0	0	0	0	0	0	0	1	0	0	0	0	0	0	0	0	0	0	0	1	0	0	1	0	0	0	0
Pseudomonas aeruginosa HCF331	Pseudomonas aeruginosa	Homo sapiens	CF	cystic fibrosis	cystic fibrosis	throat	Germany: Hannover	SAMN10478548	GCF_003973995.1	ASM397399v1	Contig	latest	6352146	5903	2	4	0	0	0	0	0	0	0	0	0	0	0	0	0	0	0	1	0	0	0	0	0	0	0	0	0	0	0	0	0	0	0	0	0
Pseudomonas aeruginosa HCF336	Pseudomonas aeruginosa	Homo sapiens	CF	cystic fibrosis	cystic fibrosis	throat	Germany: Hannover	SAMN10478549	GCF_003974025.1	ASM397402v1	Contig	latest	7010352	6517	11	7	1	0	0	0	0	0	0	0	0	2	0	0	1	0	0	0	0	0	0	0	1	0	0	0	0	1	0	0	0	0	1	0	0
Pseudomonas aeruginosa HCF5	Pseudomonas aeruginosa	Homo sapiens	CF	cystic fibrosis	cystic fibrosis	throat	Germany: Hannover	SAMN10478552	GCF_003974035.1	ASM397403v1	Contig	latest	6751949	6421	7	6	0	0	0	0	0	1	0	0	0	1	0	0	1	0	0	0	0	0	0	0	0	0	0	0	0	1	0	1	0	0	0	0	0
Pseudomonas aeruginosa HCF86	Pseudomonas aeruginosa	Homo sapiens	CF	cystic fibrosis	cystic fibrosis	throat	Germany: Hannover	SAMN10478545	GCF_003974055.1	ASM397405v1	Contig	latest	6648956	6170	9	3	0	0	0	0	0	1	0	0	0	1	0	1	2	1	1	1	0	0	0	0	0	0	0	0	0	0	0	0	0	0	0	0	0
Pseudomonas aeruginosa HCF55	Pseudomonas aeruginosa	Homo sapiens	CF	cystic fibrosis	cystic fibrosis	throat	Germany: Hannover	SAMN10478544	GCF_003974085.1	ASM397408v1	Contig	latest	6547600	6069	5	2	0	0	1	0	0	0	0	0	0	0	0	0	0	0	1	1	0	0	0	0	0	0	0	0	0	0	0	0	0	0	0	0	0
Pseudomonas aeruginosa HCF483	Pseudomonas aeruginosa	Homo sapiens	CF	cystic fibrosis	cystic fibrosis	throat	Germany: Hannover	SAMN10478543	GCF_003974095.1	ASM397409v1	Contig	latest	6603073	6149	10	3	1	0	1	0	0	1	0	0	0	0	0	0	1	1	0	0	0	0	0	0	0	1	0	0	0	1	0	0	0	0	0	0	0
Pseudomonas aeruginosa HCF19	Pseudomonas aeruginosa	Homo sapiens	CF	cystic fibrosis	cystic fibrosis	throat	Germany: Hannover	SAMN10478542	GCF_003974115.1	ASM397411v1	Contig	latest	6441038	5959	4	2	0	0	1	0	0	1	0	0	0	0	0	1	0	0	0	0	0	0	0	0	1	0	0	0	0	0	0	0	0	0	0	0	0
Pseudomonas aeruginosa Zw70	Pseudomonas aeruginosa	Homo sapiens	CF	cystic fibrosis	cystic fibrosis	throat	Germany: Cologne	SAMN10478541	GCF_003974135.1	ASM397413v1	Contig	latest	6645905	6246	7	5	1	0	0	0	0	0	0	0	0	0	0	0	0	0	0	1	0	0	0	0	0	0	0	0	0	0	0	0	0	0	0	0	0
Pseudomonas aeruginosa Zw5	Pseudomonas aeruginosa	Homo sapiens	CF	cystic fibrosis	cystic fibrosis	throat	Germany: Aschaffenburg	SAMN10478540	GCF_003974145.1	ASM397414v1	Contig	latest	6408829	5943	2	2	0	0	0	0	0	0	0	0	0	0	0	0	0	0	0	0	0	0	0	0	0	0	0	0	0	0	0	0	0	0	0	0	0
Pseudomonas aeruginosa Zw31	Pseudomonas aeruginosa	Homo sapiens	CF	cystic fibrosis	cystic fibrosis	throat	Austria: Wels	SAMN10478533	GCF_003974195.1	ASM397419v1	Contig	latest	6378241	5900	2	3	0	0	0	0	0	0	0	0	0	0	0	0	0	0	0	1	0	0	0	0	0	0	0	0	0	0	0	0	0	0	0	0	0
Pseudomonas aeruginosa Zw64	Pseudomonas aeruginosa	Homo sapiens	CF	cystic fibrosis	cystic fibrosis	throat	Sweden: Lund	SAMN10478535	GCF_003974205.1	ASM397420v1	Contig	latest	6170165	5704	5	2	1	0	0	0	0	0	0	0	0	0	0	0	0	0	0	1	0	0	0	0	0	0	0	0	0	0	0	0	0	0	0	0	1
Pseudomonas aeruginosa Zw92	Pseudomonas aeruginosa	NA	CF	cystic fibrosis	cystic fibrosis	throat	France: Marseille	SAMN10478532	GCF_003974245.1	ASM397424v1	Contig	latest	6232053	5669	4	2	0	0	1	0	0	0	0	0	0	0	0	0	0	0	0	0	0	0	0	0	0	0	0	0	0	0	0	0	0	0	0	0	0
Pseudomonas aeruginosa SS1	Pseudomonas aeruginosa	Homo sapiens	CF	cystic fibrosis	cystic fibrosis	throat	Germany: Lueneburg	SAMN10478530	GCF_003974255.1	ASM397425v1	Contig	latest	6558667	6092	8	3	1	0	0	0	0	0	0	0	0	0	0	0	0	0	0	0	0	0	0	0	0	0	0	0	0	1	0	1	0	0	0	0	0
Pseudomonas aeruginosa HJ2	Pseudomonas aeruginosa	Homo sapiens	CF	cystic fibrosis	cystic fibrosis	sputum	Germany: Cologne	SAMN10478528	GCF_003974295.1	ASM397429v1	Contig	latest	6901493	6511	11	6	1	0	0	0	1	0	0	1	0	1	1	0	0	0	1	1	0	0	0	0	0	1	0	0	1	0	0	0	0	0	0	0	0
Pseudomonas aeruginosa Zw75_2	Pseudomonas aeruginosa	Homo sapiens	CF	cystic fibrosis	cystic fibrosis	throat	Germany: Jena	SAMN10478564	GCF_003974395.1	ASM397439v1	Contig	latest	6477516	6055	4	6	0	0	0	0	0	0	0	0	0	0	0	0	0	0	0	0	0	0	0	0	0	0	0	0	0	0	0	1	0	0	0	0	1
Pseudomonas aeruginosa NN5	Pseudomonas aeruginosa	Homo sapiens	CF	cystic fibrosis	cystic fibrosis	throat	Germany: Hannover	SAMN10478560	GCF_003974455.1	ASM397445v1	Contig	latest	6374732	5907	6	1	1	0	1	0	0	0	0	1	0	0	0	0	0	0	0	2	0	0	0	0	0	0	0	0	0	0	0	0	0	0	0	0	0
Pseudomonas aeruginosa BJ2	Pseudomonas aeruginosa	Homo sapiens	CF	cystic fibrosis	cystic fibrosis	throat	Germany: Hannover	SAMN10478557	GCF_003974475.1	ASM397447v1	Contig	latest	6362596	5899	7	3	1	0	0	0	0	0	0	0	1	0	0	0	0	0	0	1	0	0	1	0	0	0	0	0	0	2	0	0	0	0	0	0	0
Pseudomonas aeruginosa OY3	Pseudomonas aeruginosa	Homo sapiens	CF	cystic fibrosis	cystic fibrosis	throat	Germany: Hannover	SAMN10478556	GCF_003974495.1	ASM397449v1	Contig	latest	6360335	5894	7	3	1	0	0	0	0	0	0	0	1	0	0	0	0	0	0	1	0	0	1	0	0	0	0	0	0	2	0	0	0	0	0	0	0
Pseudomonas aeruginosa HCF591	Pseudomonas aeruginosa	Homo sapiens	CF	cystic fibrosis	cystic fibrosis	throat	Germany: Hannover	SAMN10478553	GCF_003974515.1	ASM397451v1	Contig	latest	6459530	5992	5	2	0	0	0	0	0	0	0	0	0	0	0	0	0	0	0	0	0	0	0	0	0	0	1	0	0	0	0	1	1	0	0	0	0
Pseudomonas aeruginosa HCF367	Pseudomonas aeruginosa	Homo sapiens	CF	cystic fibrosis	cystic fibrosis	throat	Germany: Hannover	SAMN10478550	GCF_003974535.1	ASM397453v1	Contig	latest	6333536	5884	7	4	1	0	0	0	0	0	0	0	0	1	0	0	1	0	0	1	0	0	0	0	0	1	0	0	0	0	0	0	0	0	0	0	0
Pseudomonas aeruginosa HCF238	Pseudomonas aeruginosa	Homo sapiens	CF	cystic fibrosis	cystic fibrosis	throat	Germany: Hannover	SAMN10478547	GCF_003974565.1	ASM397456v1	Contig	latest	6472836	6000	7	3	0	0	1	1	0	0	0	0	0	1	0	0	0	1	1	0	0	0	0	0	0	0	0	0	0	0	0	0	0	0	0	0	0
Pseudomonas aeruginosa HCF100	Pseudomonas aeruginosa	Homo sapiens	CF	cystic fibrosis	cystic fibrosis	throat	Germany: Hannover	SAMN10478546	GCF_003974575.1	ASM397457v1	Contig	latest	6576408	6104	6	2	0	0	1	0	0	0	0	1	0	1	0	0	1	0	0	1	0	0	0	0	0	0	0	0	0	0	0	0	0	0	0	0	0
Pseudomonas aeruginosa Zw115	Pseudomonas aeruginosa	Homo sapiens	CF	cystic fibrosis	cystic fibrosis	throat	Germany: Aachen	SAMN10478539	GCF_003974605.1	ASM397460v1	Contig	latest	6644782	6258	7	5	1	0	0	0	0	0	0	0	0	0	0	0	0	0	0	1	0	0	0	0	0	0	0	0	0	0	0	0	0	0	0	0	0
Pseudomonas aeruginosa Zw9	Pseudomonas aeruginosa	Homo sapiens	CF	cystic fibrosis	cystic fibrosis	throat	Germany: Darmstadt	SAMN10478538	GCF_003974615.1	ASM397461v1	Contig	latest	6558087	6078	6	3	0	0	0	0	0	1	0	0	0	0	0	1	0	0	0	2	0	0	0	1	0	0	0	0	0	0	0	0	0	0	0	0	0
Pseudomonas aeruginosa Zw49	Pseudomonas aeruginosa	Homo sapiens	CF	cystic fibrosis	cystic fibrosis	throat	Italy: Verona	SAMN10478534	GCF_003974625.1	ASM397462v1	Contig	latest	6381915	5939	6	3	2	1	0	0	0	0	0	1	0	0	0	0	0	1	0	0	0	0	0	0	0	0	0	0	0	0	0	0	0	0	0	0	0
Pseudomonas aeruginosa PD1	Pseudomonas aeruginosa	Homo sapiens	CF	cystic fibrosis	cystic fibrosis	throat	Germany: Hannover	SAMN10478531	GCF_003974645.1	ASM397464v1	Contig	latest	6578688	6204	6	5	1	0	0	0	0	1	0	0	0	0	0	0	0	1	0	1	0	0	0	0	0	1	0	0	0	0	0	0	0	0	0	0	0
Pseudomonas aeruginosa MCF104	Pseudomonas aeruginosa	Homo sapiens	CF	cystic fibrosis	cystic fibrosis	throat	Germany: Munich	SAMN10478525	GCF_003974685.1	ASM397468v1	Contig	latest	6368433	5879	8	2	1	0	0	0	0	0	0	0	0	0	0	0	0	0	0	1	0	0	0	1	0	0	0	0	0	0	0	0	0	0	0	0	0
Pseudomonas aeruginosa MCF134	Pseudomonas aeruginosa	Homo sapiens	CF	cystic fibrosis	cystic fibrosis	throat	Germany: Munich	SAMN10478522	GCF_003974695.1	ASM397469v1	Contig	latest	6370153	5896	2	2	0	0	0	0	0	0	0	0	0	0	0	0	0	0	0	1	0	0	0	0	0	0	0	0	0	0	0	0	0	0	0	0	0
Pseudomonas aeruginosa MCF1018	Pseudomonas aeruginosa	NA	CF	cystic fibrosis	cystic fibrosis	throat	Germany: Munich	SAMN10478521	GCF_003974705.1	ASM397470v1	Contig	latest	6748084	6131	14	3	0	0	0	0	1	0	0	0	0	1	0	0	3	0	0	0	0	0	1	1	1	0	0	0	0	1	0	0	1	0	0	0	0
Pseudomonas aeruginosa MCF922	Pseudomonas aeruginosa	Homo sapiens	CF	cystic fibrosis	cystic fibrosis	throat	Germany: Munich	SAMN10478520	GCF_003974725.1	ASM397472v1	Contig	latest	6291549	5815	6	2	0	0	0	0	0	0	0	0	0	1	0	0	0	0	0	0	0	0	0	1	1	0	0	0	0	0	0	0	0	0	0	0	1
Pseudomonas aeruginosa MCF199	Pseudomonas aeruginosa	Homo sapiens	CF	cystic fibrosis	cystic fibrosis	throat	Germany: Munich	SAMN10478527	GCF_003974785.1	ASM397478v1	Contig	latest	7223943	6726	10	8	1	0	1	0	0	0	0	0	0	0	1	0	0	0	1	0	0	0	0	0	0	0	0	0	0	0	0	0	0	0	0	0	1
Pseudomonas aeruginosa MCF182	Pseudomonas aeruginosa	Homo sapiens	CF	cystic fibrosis	cystic fibrosis	throat	Germany: Munich	SAMN10478526	GCF_003974795.1	ASM397479v1	Contig	latest	6361123	5883	8	2	1	0	0	0	0	0	0	0	0	0	0	0	0	0	0	1	0	0	0	1	0	0	0	0	0	0	0	0	0	0	0	0	0
Pseudomonas aeruginosa MCF149	Pseudomonas aeruginosa	Homo sapiens	CF	cystic fibrosis	cystic fibrosis	throat	Germany: Munich	SAMN10478523	GCF_003974825.1	ASM397482v1	Contig	latest	6747333	6231	14	4	0	0	0	0	1	0	0	0	0	1	0	0	3	0	0	0	0	0	1	1	1	0	0	0	0	1	0	0	1	0	0	0	0
Pseudomonas aeruginosa MCF178	Pseudomonas aeruginosa	Homo sapiens	CF	cystic fibrosis	cystic fibrosis	throat	Germany: Munich	SAMN10478524	GCF_003974845.1	ASM397484v1	Contig	latest	6473949	5984	7	2	0	0	1	0	1	1	0	0	0	1	0	0	0	0	0	1	0	0	0	0	0	0	0	0	0	1	0	0	0	0	0	0	0
Pseudomonas aeruginosa MCF430	Pseudomonas aeruginosa	Homo sapiens	CF	cystic fibrosis	cystic fibrosis	throat	Israel	SAMN10478518	GCF_003974885.1	ASM397488v1	Contig	latest	6273958	5812	3	2	0	0	1	0	0	0	0	0	0	0	0	0	0	0	0	0	0	0	0	0	0	0	0	0	0	0	0	0	0	0	0	0	0
Pseudomonas aeruginosa MCF206	Pseudomonas aeruginosa	Homo sapiens	CF	cystic fibrosis	cystic fibrosis	throat	Germany: Munich	SAMN10478516	GCF_003974895.1	ASM397489v1	Contig	latest	6354785	5861	8	2	1	0	0	0	0	0	0	0	0	0	0	0	0	0	0	1	0	0	0	1	0	0	0	0	0	0	0	0	0	0	0	0	0
Pseudomonas aeruginosa AUS727	Pseudomonas aeruginosa	Homo sapiens	CF	cystic fibrosis	cystic fibrosis	missing	Australia: Brisbane	SAMN10478458	GCF_003975515.1	ASM397551v1	Contig	latest	6156005	5656	3	2	1	0	0	0	0	0	0	0	0	0	0	0	0	0	0	1	0	0	0	0	0	0	0	0	0	1	0	0	0	0	0	0	0
Pseudomonas aeruginosa MCF879	Pseudomonas aeruginosa	Homo sapiens	CF	cystic fibrosis	cystic fibrosis	throat	Germany: Munich	SAMN10478519	GCF_003975805.1	ASM397580v1	Contig	latest	6905035	6524	9	8	1	0	0	0	1	0	0	0	0	1	0	0	0	0	0	1	0	0	0	0	0	1	0	0	0	0	0	0	0	0	0	0	0
Pseudomonas aeruginosa AMT0046-107	Pseudomonas aeruginosa	Homo sapiens	CF	cystic fibrosis	cystic fibrosis	sputum	USA: Seattle	SAMN10478468	GCF_003976235.1	ASM397623v1	Contig	latest	6449216	6007	2	5	0	0	0	0	0	0	0	0	0	0	0	1	0	0	0	0	0	0	0	0	0	0	0	0	0	0	0	0	1	0	0	0	0
Pseudomonas aeruginosa AMT0026-1	Pseudomonas aeruginosa	Homo sapiens	CF	cystic fibrosis	cystic fibrosis	throat	USA: Seattle	SAMN10478466	GCF_003976265.1	ASM397626v1	Contig	latest	6769891	6352	9	7	0	0	1	0	0	0	0	3	0	0	1	0	1	1	0	0	0	0	0	1	1	0	0	0	0	0	0	0	0	0	0	0	0
Pseudomonas aeruginosa AUS717	Pseudomonas aeruginosa	Homo sapiens	CF	cystic fibrosis	cystic fibrosis	sputum	Australia: Brisbane	SAMN10478459	GCF_003976325.1	ASM397632v1	Contig	latest	6230198	5743	3	2	1	0	0	0	0	0	0	0	0	0	0	0	0	0	0	1	0	0	0	0	0	0	0	0	0	1	0	0	0	0	0	0	0
Pseudomonas aeruginosa AUS074	Pseudomonas aeruginosa	Homo sapiens	CF	cystic fibrosis	cystic fibrosis	sputum	Australia: Brisbane	SAMN10478455	GCF_003976375.1	ASM397637v1	Contig	latest	7036422	6549	16	4	1	0	0	0	0	1	0	2	0	0	0	0	2	0	1	2	0	0	0	0	1	0	0	0	0	1	0	0	0	0	1	0	0
Pseudomonas aeruginosa 22.2	Pseudomonas aeruginosa	Homo sapiens	CF	cystic fibrosis	cystic fibrosis	sputum	Canada: Chicoutimi	SAMN10478412	GCF_004369865.1	ASM436986v1	Contig	latest	6589550	6058	11	1	2	0	1	0	0	1	0	2	0	1	0	0	0	0	1	2	0	0	1	0	0	0	0	0	0	0	0	0	0	0	0	0	0
Pseudomonas aeruginosa 22.1	Pseudomonas aeruginosa	Homo sapiens	CF	cystic fibrosis	cystic fibrosis	sputum	Canada: Chicoutimi	SAMN10478411	GCF_004369915.1	ASM436991v1	Contig	latest	6472552	5965	9	1	1	0	1	0	0	1	0	2	0	1	0	0	0	0	1	2	0	0	0	0	0	0	0	0	0	0	0	0	0	0	0	0	0
Pseudomonas aeruginosa 21 - Assembly GCF_004369935.1	Pseudomonas aeruginosa	Homo sapiens	CF	cystic fibrosis	cystic fibrosis	sputum	Canada: Chicoutimi	SAMN10478410	GCF_004369935.1	ASM436993v1	Contig	latest	6373317	5887	5	2	0	0	0	0	0	0	0	0	0	0	0	0	1	0	0	0	0	0	0	0	0	0	0	0	0	1	0	0	0	0	0	0	0
Pseudomonas aeruginosa 20 - Assembly GCF_004369945.1	Pseudomonas aeruginosa	Homo sapiens	CF	cystic fibrosis	cystic fibrosis	sputum	Canada: Chicoutimi	SAMN10478409	GCF_004369945.1	ASM436994v1	Contig	latest	6415050	5960	4	4	0	0	1	0	0	0	0	0	0	0	0	0	0	0	0	2	0	0	0	0	0	1	0	0	0	0	0	0	0	0	0	0	0
Pseudomonas aeruginosa 18 - Assembly GCF_004369975.1	Pseudomonas aeruginosa	Homo sapiens	CF	cystic fibrosis	cystic fibrosis	sputum	Canada: Chicoutimi	SAMN10478407	GCF_004369975.1	ASM436997v1	Contig	latest	6327698	5872	5	2	0	0	1	0	0	0	0	0	1	1	0	0	0	0	0	0	1	0	0	0	0	0	0	0	0	0	0	0	0	0	0	0	0
Pseudomonas aeruginosa 17 - Assembly GCF_004369995.1	Pseudomonas aeruginosa	Homo sapiens	CF	cystic fibrosis	cystic fibrosis	sputum	Canada: Chicoutimi	SAMN10478406	GCF_004369995.1	ASM436999v1	Contig	latest	6995916	6508	16	5	2	0	0	0	0	1	0	2	0	0	0	0	1	0	1	1	0	0	0	0	1	0	0	0	0	2	0	0	0	1	2	0	0
Pseudomonas aeruginosa 15	Pseudomonas aeruginosa	Homo sapiens	CF	cystic fibrosis	cystic fibrosis	sputum	Canada: Chicoutimi	SAMN10478404	GCF_004370015.1	ASM437001v1	Contig	latest	7110697	6668	20	6	2	0	1	0	0	1	0	1	0	0	0	1	0	0	0	1	0	0	1	1	0	0	0	0	0	1	0	1	0	1	1	0	0
Pseudomonas aeruginosa 16	Pseudomonas aeruginosa	Homo sapiens	CF	cystic fibrosis	cystic fibrosis	sputum	Canada: Chicoutimi	SAMN10478405	GCF_004370025.1	ASM437002v1	Contig	latest	6433177	5862	6	2	0	0	0	0	0	0	0	0	0	0	0	0	1	0	0	0	0	0	0	0	0	0	0	0	0	1	0	0	0	0	0	1	0
Pseudomonas aeruginosa 14.1	Pseudomonas aeruginosa	Homo sapiens	CF	cystic fibrosis	cystic fibrosis	sputum	Canada: Chicoutimi	SAMN10478402	GCF_004370045.1	ASM437004v1	Contig	latest	6453600	5932	5	3	0	0	1	0	0	0	0	0	0	0	0	0	0	0	0	0	0	0	0	1	0	0	0	0	1	0	0	0	0	0	0	0	0
Pseudomonas aeruginosa 13 - Assembly GCF_004370075.1	Pseudomonas aeruginosa	Homo sapiens	CF	cystic fibrosis	cystic fibrosis	sputum	Canada: Chicoutimi	SAMN10478401	GCF_004370075.1	ASM437007v1	Contig	latest	6815273	6375	12	4	0	0	2	0	0	2	0	2	0	0	1	0	1	1	0	0	0	0	0	1	1	0	0	0	0	0	0	0	0	0	0	0	0
Pseudomonas aeruginosa 8	Pseudomonas aeruginosa	Homo sapiens	CF	cystic fibrosis	cystic fibrosis	sputum	Canada: Chicoutimi	SAMN10478396	GCF_004370095.1	ASM437009v1	Contig	latest	6316805	5803	4	1	0	0	1	0	0	0	0	1	0	0	0	0	0	0	0	1	0	0	0	0	0	0	0	0	0	0	0	0	0	0	0	0	0
Pseudomonas aeruginosa 10 - Assembly GCF_004370105.1	Pseudomonas aeruginosa	Homo sapiens	CF	cystic fibrosis	cystic fibrosis	sputum	Canada: Chicoutimi	SAMN10478398	GCF_004370105.1	ASM437010v1	Contig	latest	6385228	5799	6	2	0	0	1	0	0	0	0	0	1	0	0	0	0	0	0	0	1	0	0	0	0	0	0	0	0	0	0	0	0	0	0	0	0
Pseudomonas aeruginosa 6	Pseudomonas aeruginosa	Homo sapiens	CF	cystic fibrosis	cystic fibrosis	sputum	Canada: Chicoutimi	SAMN10478394	GCF_004370125.1	ASM437012v1	Contig	latest	6404090	5923	4	2	0	0	0	0	0	0	0	0	0	1	0	0	0	0	0	1	0	0	0	0	0	0	0	0	0	0	0	0	0	0	0	0	0
Pseudomonas aeruginosa 5 - Assembly GCF_004370145.1	Pseudomonas aeruginosa	Homo sapiens	CF	cystic fibrosis	cystic fibrosis	sputum	Canada: Chicoutimi	SAMN10478393	GCF_004370145.1	ASM437014v1	Contig	latest	6762409	6332	11	4	0	0	1	0	0	1	0	1	0	1	0	0	0	0	1	0	0	0	0	0	0	0	0	1	1	0	0	0	1	0	0	0	0
Pseudomonas aeruginosa 1	Pseudomonas aeruginosa	Homo sapiens	CF	cystic fibrosis	cystic fibrosis	sputum	Canada: Chicoutimi	SAMN10478389	GCF_004370185.1	ASM437018v1	Scaffold	latest	6402434	5919	4	2	0	0	0	0	0	0	0	0	0	1	0	0	0	0	0	1	0	0	0	0	0	0	0	0	0	0	0	0	0	0	0	0	0
Pseudomonas aeruginosa 2.1	Pseudomonas aeruginosa	Homo sapiens	CF	cystic fibrosis	cystic fibrosis	sputum	Canada: Chicoutimi	SAMN10478390	GCF_004370195.1	ASM437019v1	Contig	latest	6453669	5831	8	3	1	0	0	0	0	0	0	2	0	0	0	0	1	0	0	0	0	0	0	0	0	0	0	0	0	1	0	0	0	1	0	0	0
Pseudomonas aeruginosa 3	Pseudomonas aeruginosa	Homo sapiens	CF	cystic fibrosis	cystic fibrosis	sputum	Canada: Chicoutimi	SAMN10478391	GCF_004370205.1	ASM437020v1	Contig	latest	6358457	5850	5	1	0	0	1	0	0	0	0	0	0	0	0	0	0	0	0	0	0	0	0	0	0	0	0	0	0	0	0	0	0	0	0	0	0
Pseudomonas aeruginosa 3052425557 - Assembly GCF_004370215.1	Pseudomonas aeruginosa	Homo sapiens	CF	cystic fibrosis	cystic fibrosis	throat	Canada: Rouyn-Noranda	SAMN10478388	GCF_004370215.1	ASM437021v1	Contig	latest	6799666	6329	13	5	2	0	0	0	0	1	0	2	0	0	1	0	0	0	1	2	0	0	0	1	1	1	0	0	0	0	0	0	0	1	0	0	0
Pseudomonas aeruginosa 5014375233	Pseudomonas aeruginosa	Homo sapiens	CF	cystic fibrosis	cystic fibrosis	throat	Canada: Rouyn-Noranda	SAMN10478386	GCF_004370235.1	ASM437023v1	Contig	latest	7025510	6498	13	8	1	0	0	0	0	1	0	1	0	1	0	0	1	0	1	0	0	0	0	0	1	0	0	1	1	0	0	0	0	0	1	0	0
Pseudomonas aeruginosa 3020837212	Pseudomonas aeruginosa	Homo sapiens	CF	cystic fibrosis	cystic fibrosis	throat	Canada: Rouyn-Noranda	SAMN10478382	GCF_004370285.1	ASM437028v1	Contig	latest	6844745	6420	10	4	2	0	1	0	0	1	0	1	0	0	0	0	0	0	0	0	0	0	0	0	0	0	0	0	0	0	0	0	1	1	0	0	0
Pseudomonas aeruginosa 4104355315	Pseudomonas aeruginosa	Homo sapiens	CF	cystic fibrosis	cystic fibrosis	sputum	Canada: Rouyn-Noranda	SAMN10478385	GCF_004370295.1	ASM437029v1	Scaffold	latest	6836271	6193	12	3	1	0	0	0	0	1	0	1	0	0	0	0	2	0	1	1	0	0	0	0	1	0	0	0	0	1	0	0	0	0	1	0	0
Pseudomonas aeruginosa 5014375428	Pseudomonas aeruginosa	Homo sapiens	CF	cystic fibrosis	cystic fibrosis	throat	Canada: Rouyn-Noranda	SAMN10478380	GCF_004370305.1	ASM437030v1	Contig	latest	6570270	6131	6	3	0	0	1	0	0	1	0	0	0	0	0	0	0	0	0	0	0	0	0	0	0	0	0	0	0	1	0	0	0	0	0	0	0
Pseudomonas aeruginosa 5023272159	Pseudomonas aeruginosa	Homo sapiens	CF	cystic fibrosis	cystic fibrosis	sputum	Canada: Rouyn-Noranda	SAMN10478379	GCF_004370315.1	ASM437031v1	Contig	latest	6403010	5899	3	2	0	0	0	0	0	0	0	0	0	0	0	0	0	0	0	0	0	0	0	0	0	1	0	0	0	0	0	0	0	0	0	0	0
Pseudomonas aeruginosa 5024382738-25	Pseudomonas aeruginosa	Homo sapiens	CF	cystic fibrosis	cystic fibrosis	sputum	Canada: Rouyn-Noranda	SAMN10478378	GCF_004370345.1	ASM437034v1	Contig	latest	6449756	5941	3	2	0	0	0	0	0	0	0	0	0	1	0	0	0	0	0	0	0	0	0	0	0	0	0	0	0	1	0	0	0	0	0	0	0
Pseudomonas aeruginosa 5024382738-26	Pseudomonas aeruginosa	Homo sapiens	CF	cystic fibrosis	cystic fibrosis	sputum	Canada: Rouyn-Noranda	SAMN10478377	GCF_004370385.1	ASM437038v1	Contig	latest	6448843	5942	3	2	0	0	0	0	0	0	0	0	0	1	0	0	0	0	0	0	0	0	0	0	0	0	0	0	0	1	0	0	0	0	0	0	0
Pseudomonas aeruginosa 4104355340-13	Pseudomonas aeruginosa	Homo sapiens	CF	cystic fibrosis	cystic fibrosis	sputum	Canada: Rouyn-Noranda	SAMN10478376	GCF_004370395.1	ASM437039v1	Scaffold	latest	7147334	6669	21	7	2	0	0	0	0	1	0	0	0	2	2	0	2	0	1	2	0	0	0	1	1	0	0	0	0	1	0	0	0	0	1	0	0
Pseudomonas aeruginosa 110238627	Pseudomonas aeruginosa	Homo sapiens	CF	cystic fibrosis	cystic fibrosis	sputum	Canada: Rouyn-Noranda	SAMN10478374	GCF_004370405.1	ASM437040v1	Contig	latest	7132446	6608	20	7	2	0	0	1	0	1	0	0	0	1	2	0	2	0	1	2	0	0	0	1	1	0	0	0	0	1	0	0	0	0	1	0	0
Pseudomonas aeruginosa 5054408352	Pseudomonas aeruginosa	Homo sapiens	CF	cystic fibrosis	cystic fibrosis	sputum	Canada: Rouyn-Noranda	SAMN10478373	GCF_004370425.1	ASM437042v1	Scaffold	latest	7136584	6631	21	6	2	0	0	1	0	1	0	0	0	2	2	0	2	0	1	2	0	0	0	1	1	0	0	0	0	1	0	0	0	0	1	0	0
Pseudomonas aeruginosa 5024382749-14	Pseudomonas aeruginosa	Homo sapiens	CF	cystic fibrosis	cystic fibrosis	sputum	Canada: Rouyn-Noranda	SAMN10478371	GCF_004370435.1	ASM437043v1	Contig	latest	6341946	5908	4	3	0	0	1	0	0	0	0	0	0	0	0	0	0	0	0	1	0	0	0	0	0	0	0	0	1	0	0	1	0	0	0	0	0
Pseudomonas aeruginosa 1042828174-20	Pseudomonas aeruginosa	Homo sapiens	CF	cystic fibrosis	cystic fibrosis	sputum	Canada: Rouyn-Noranda	SAMN10478367	GCF_004370505.1	ASM437050v1	Contig	latest	6246617	5795	2	2	0	0	1	0	0	0	0	0	0	0	0	0	0	0	0	0	0	0	0	0	0	0	0	0	1	0	0	0	0	0	0	0	0
Pseudomonas aeruginosa 4124363474-14	Pseudomonas aeruginosa	Homo sapiens	CF	cystic fibrosis	cystic fibrosis	sputum	Canada: Rouyn-Noranda	SAMN10478366	GCF_004370515.1	ASM437051v1	Contig	latest	6737817	6283	15	2	1	0	1	0	0	1	0	1	0	1	0	0	2	0	1	0	0	0	0	0	0	0	0	0	0	0	0	0	1	1	0	0	0
Pseudomonas aeruginosa 9092533235	Pseudomonas aeruginosa	Homo sapiens	CF	cystic fibrosis	cystic fibrosis	sputum	Canada: Rouyn-Noranda	SAMN10478364	GCF_004370525.1	ASM437052v1	Contig	latest	6881045	6399	8	6	0	0	1	0	0	0	0	0	0	0	0	0	0	0	0	1	0	0	0	0	0	0	0	0	0	2	0	0	0	0	0	0	0
Pseudomonas aeruginosa 4044301968	Pseudomonas aeruginosa	Homo sapiens	CF	cystic fibrosis	cystic fibrosis	sputum	Canada: Rouyn-Noranda	SAMN10478362	GCF_004370545.1	ASM437054v1	Contig	latest	6979824	6540	12	6	1	0	0	1	0	0	0	0	0	1	0	0	1	0	1	0	0	0	0	0	1	0	0	0	1	1	0	0	0	0	1	0	0
Pseudomonas aeruginosa 5034388513	Pseudomonas aeruginosa	Homo sapiens	CF	cystic fibrosis	cystic fibrosis	throat	Canada: Rouyn-Noranda	SAMN10478358	GCF_004370605.1	ASM437060v1	Contig	latest	6807216	6386	11	5	0	0	0	0	0	1	0	2	0	0	0	0	0	0	1	2	0	0	0	0	0	0	0	0	0	0	0	0	0	0	0	0	1
Pseudomonas aeruginosa 4064321111	Pseudomonas aeruginosa	Homo sapiens	CF	cystic fibrosis	cystic fibrosis	throat	Canada: Rouyn-Noranda	SAMN10478360	GCF_004370615.1	ASM437061v1	Contig	latest	6825531	6377	12	6	0	0	1	0	0	1	0	3	0	1	1	0	1	1	0	0	0	0	0	1	1	0	0	0	0	1	0	0	0	0	0	0	0
Pseudomonas aeruginosa 5054408350-18	Pseudomonas aeruginosa	Homo sapiens	CF	cystic fibrosis	cystic fibrosis	sputum	Canada: Rouyn-Noranda	SAMN10478355	GCF_004370625.1	ASM437062v1	Contig	latest	6583801	5967	2	2	1	0	1	0	0	0	0	0	0	0	0	0	0	0	0	0	0	0	0	0	0	0	0	0	0	0	0	0	0	0	0	0	0
Pseudomonas aeruginosa 4064320487	Pseudomonas aeruginosa	Homo sapiens	CF	cystic fibrosis	cystic fibrosis	throat	Canada: Rouyn-Noranda	SAMN10478354	GCF_004370635.1	ASM437063v1	Contig	latest	6981228	6448	15	6	1	0	0	1	0	1	0	1	0	1	0	0	1	0	1	0	0	0	0	0	1	0	0	1	1	1	0	0	0	0	1	0	0
Pseudomonas aeruginosa 4094345258	Pseudomonas aeruginosa	Homo sapiens	CF	cystic fibrosis	cystic fibrosis	throat	Canada: Rouyn-Noranda	SAMN10478350	GCF_004370665.1	ASM437066v1	Contig	latest	6911040	6380	14	3	2	0	0	0	0	1	0	1	0	0	0	0	2	0	1	1	0	0	0	1	1	0	0	0	0	2	0	0	0	0	2	0	0
Pseudomonas aeruginosa 5054407658-16	Pseudomonas aeruginosa	Homo sapiens	CF	cystic fibrosis	cystic fibrosis	sputum	Canada: Rouyn-Noranda	SAMN10478345	GCF_004370705.1	ASM437070v1	Contig	latest	6747385	6387	9	10	1	0	0	0	0	0	0	2	0	0	0	0	1	0	0	0	0	0	0	0	0	0	0	0	0	1	0	0	0	1	1	0	0
Pseudomonas aeruginosa 5024379144-15	Pseudomonas aeruginosa	Homo sapiens	CF	cystic fibrosis	cystic fibrosis	throat	Canada: Rouyn-Noranda	SAMN10478349	GCF_004370715.1	ASM437071v1	Contig	latest	6919408	6392	14	4	2	0	0	0	0	1	0	1	0	0	0	0	2	0	1	1	0	0	0	1	1	0	0	0	0	2	0	0	0	0	2	0	0
Pseudomonas aeruginosa 5054407658-17	Pseudomonas aeruginosa	NA	CF	cystic fibrosis	cystic fibrosis	sputum	Canada: Rouyn-Noranda	SAMN10478346	GCF_004370725.1	ASM437072v1	Contig	latest	6972220	6454	12	10	2	0	0	0	0	0	0	2	0	0	1	0	1	0	0	0	0	0	1	0	0	0	0	0	0	1	0	0	0	1	1	0	0
Pseudomonas aeruginosa 4124363505	Pseudomonas aeruginosa	Homo sapiens	CF	cystic fibrosis	cystic fibrosis	sputum	Canada: Rouyn-Noranda	SAMN10478344	GCF_004370735.1	ASM437073v1	Contig	latest	6357370	5927	4	5	0	0	2	0	0	0	0	0	0	0	0	0	0	0	0	0	0	0	0	0	0	0	0	0	1	0	0	0	0	0	0	0	0
Pseudomonas aeruginosa 6102	Pseudomonas aeruginosa	Homo sapiens	CF	cystic fibrosis	cystic fibrosis	sputum	Canada: Quebec City	SAMN10478343	GCF_004370775.1	ASM437077v1	Contig	latest	6646313	6113	9	5	0	0	1	0	0	1	0	1	0	0	0	0	0	0	1	0	0	0	0	0	0	0	0	0	0	1	0	0	0	0	0	0	0
Pseudomonas aeruginosa 6098	Pseudomonas aeruginosa	Homo sapiens	CF	cystic fibrosis	cystic fibrosis	sputum	Canada: Quebec City	SAMN10478341	GCF_004370795.1	ASM437079v1	Scaffold	latest	6332802	5753	3	1	0	0	0	0	1	0	0	0	0	0	0	0	0	0	0	2	0	0	0	0	0	0	0	0	0	0	0	0	0	0	0	0	0
Pseudomonas aeruginosa 6097.3	Pseudomonas aeruginosa	Homo sapiens	CF	cystic fibrosis	cystic fibrosis	sputum	Canada: Quebec City	SAMN10478340	GCF_004370815.1	ASM437081v1	Contig	latest	6338989	5846	3	1	0	0	0	0	1	0	0	0	0	0	0	0	0	0	0	2	0	0	0	0	0	0	0	0	0	0	0	0	0	0	0	0	0
Pseudomonas aeruginosa 6097.1	Pseudomonas aeruginosa	Homo sapiens	CF	cystic fibrosis	cystic fibrosis	sputum	Canada: Quebec City	SAMN10478339	GCF_004370835.1	ASM437083v1	Contig	latest	6336017	5850	3	2	0	0	0	0	1	0	0	0	0	0	0	0	0	0	0	2	0	0	0	0	0	0	0	0	0	0	0	0	0	0	0	0	0
Pseudomonas aeruginosa 19 - Assembly GCF_004370865.1	Pseudomonas aeruginosa	Homo sapiens	CF	cystic fibrosis	cystic fibrosis	sputum	Canada: Chicoutimi	SAMN10478408	GCF_004370865.1	ASM437086v1	Contig	latest	6681457	6191	5	7	1	0	0	0	0	0	0	0	0	0	0	0	0	0	0	0	0	0	1	0	0	0	0	0	0	1	0	0	0	0	0	0	0
Pseudomonas aeruginosa 12	Pseudomonas aeruginosa	Homo sapiens	CF	cystic fibrosis	cystic fibrosis	sputum	Canada: Chicoutimi	SAMN10478400	GCF_004370885.1	ASM437088v1	Contig	latest	6404318	5927	4	2	0	0	0	0	0	0	0	0	0	1	0	0	0	0	0	1	0	0	0	0	0	0	0	0	0	0	0	0	0	0	0	0	0
Pseudomonas aeruginosa 9	Pseudomonas aeruginosa	Homo sapiens	CF	cystic fibrosis	cystic fibrosis	sputum	Canada: Chicoutimi	SAMN10478397	GCF_004370895.1	ASM437089v1	Contig	latest	7042773	6556	20	6	2	0	0	0	0	1	0	0	0	2	2	0	2	0	1	2	0	0	0	1	1	0	0	0	0	1	0	0	0	0	1	0	0
Pseudomonas aeruginosa 11 - Assembly GCF_004370925.1	Pseudomonas aeruginosa	Homo sapiens	CF	cystic fibrosis	cystic fibrosis	sputum	Canada: Chicoutimi	SAMN10478399	GCF_004370925.1	ASM437092v1	Contig	latest	6493470	5988	6	5	0	0	1	0	0	0	0	1	0	0	0	0	1	0	0	0	0	0	1	0	0	0	0	0	0	1	0	0	0	0	0	0	0
Pseudomonas aeruginosa 7	Pseudomonas aeruginosa	Homo sapiens	CF	cystic fibrosis	cystic fibrosis	sputum	Canada: Chicoutimi	SAMN10478395	GCF_004370965.1	ASM437096v1	Contig	latest	6789856	6354	10	2	1	0	1	0	0	1	0	1	0	1	0	0	0	0	0	0	0	0	0	0	0	0	0	0	0	0	0	0	1	1	0	0	0
Pseudomonas aeruginosa 4084336477	Pseudomonas aeruginosa	Homo sapiens	CF	cystic fibrosis	cystic fibrosis	throat	Canada: Rouyn-Noranda	SAMN10478387	GCF_004370975.1	ASM437097v1	Contig	latest	6801841	6391	11	5	0	0	0	0	0	1	0	2	0	0	0	0	0	0	1	2	0	0	0	0	0	0	0	0	0	0	0	0	0	0	0	0	1
Pseudomonas aeruginosa 4	Pseudomonas aeruginosa	Homo sapiens	CF	cystic fibrosis	cystic fibrosis	sputum	Canada: Chicoutimi	SAMN10478392	GCF_004370985.1	ASM437098v1	Contig	latest	6434446	5947	5	4	1	1	0	0	0	0	0	1	0	0	0	0	0	0	0	0	1	0	0	0	0	0	0	0	0	0	0	0	0	0	0	0	0
Pseudomonas aeruginosa 4084334344	Pseudomonas aeruginosa	Homo sapiens	CF	cystic fibrosis	cystic fibrosis	throat	Canada: Rouyn-Noranda	SAMN10478384	GCF_004370995.1	ASM437099v1	Contig	latest	6614037	6189	6	5	0	0	1	0	0	1	0	0	0	0	0	0	0	0	0	0	0	0	0	0	0	0	0	0	0	1	0	0	0	0	0	0	0
Pseudomonas aeruginosa 5054408345	Pseudomonas aeruginosa	Homo sapiens	CF	cystic fibrosis	cystic fibrosis	throat	Canada: Rouyn-Noranda	SAMN10478383	GCF_004371005.1	ASM437100v1	Scaffold	latest	5889334	5405	3	1	1	0	0	0	0	0	0	0	0	0	0	0	0	0	0	0	0	0	0	0	0	0	0	0	0	0	0	0	0	0	0	0	0
Pseudomonas aeruginosa 5024383182	Pseudomonas aeruginosa	Homo sapiens	CF	cystic fibrosis	cystic fibrosis	throat	Canada: Rouyn-Noranda	SAMN10478381	GCF_004371055.1	ASM437105v1	Contig	latest	6574716	6126	6	3	0	0	1	0	0	1	0	0	0	0	0	0	0	0	0	0	0	0	0	0	0	0	0	0	0	1	0	0	0	0	0	0	0
Pseudomonas aeruginosa 5024382749-13	Pseudomonas aeruginosa	Homo sapiens	CF	cystic fibrosis	cystic fibrosis	sputum	Canada: Rouyn-Noranda	SAMN10478370	GCF_004371065.1	ASM437106v1	Scaffold	latest	6530891	6071	4	4	0	0	1	0	0	0	0	0	0	0	0	0	0	0	0	1	0	0	0	0	0	0	0	0	1	0	0	1	0	0	0	0	0
Pseudomonas aeruginosa 4114358565	Pseudomonas aeruginosa	Homo sapiens	CF	cystic fibrosis	cystic fibrosis	sputum	Canada: Rouyn-Noranda	SAMN10478372	GCF_004371095.1	ASM437109v1	Contig	latest	6517154	6059	4	4	0	0	1	0	0	0	0	0	0	0	0	0	0	0	0	1	0	0	0	0	0	0	0	0	1	0	0	1	0	0	0	0	0
Pseudomonas aeruginosa 2042723558	Pseudomonas aeruginosa	Homo sapiens	CF	cystic fibrosis	cystic fibrosis	throat	Canada: Rouyn-Noranda	SAMN10478369	GCF_004371145.1	ASM437114v1	Contig	latest	6559453	6162	7	5	0	0	1	0	0	1	0	0	0	0	0	0	0	0	0	0	0	0	0	0	0	0	0	0	0	0	0	0	1	0	0	0	0
Pseudomonas aeruginosa 2032935751	Pseudomonas aeruginosa	Homo sapiens	CF	cystic fibrosis	cystic fibrosis	throat	Canada: Rouyn-Noranda	SAMN10478363	GCF_004371155.1	ASM437115v1	Contig	latest	6419833	5997	5	5	0	0	1	0	1	0	0	0	0	0	0	0	0	0	0	1	0	0	0	0	0	0	0	0	0	1	0	0	0	0	0	0	0
Pseudomonas aeruginosa 4094341901	Pseudomonas aeruginosa	Homo sapiens	CF	cystic fibrosis	cystic fibrosis	throat	Canada: Rouyn-Noranda	SAMN10478361	GCF_004371165.1	ASM437116v1	Contig	latest	6831519	6331	6	4	0	0	0	0	0	0	0	0	0	0	0	0	0	0	0	1	0	0	0	0	0	1	0	0	0	0	0	0	0	0	0	0	0
Pseudomonas aeruginosa 5054408350-20	Pseudomonas aeruginosa	Homo sapiens	CF	cystic fibrosis	cystic fibrosis	sputum	Canada: Rouyn-Noranda	SAMN10478356	GCF_004371225.1	ASM437122v1	Contig	latest	6608032	6156	3	3	1	0	1	0	0	0	0	0	0	0	0	0	0	0	0	0	0	0	0	0	0	0	0	0	0	0	0	0	0	0	0	0	0
Pseudomonas aeruginosa 5054408350-22	Pseudomonas aeruginosa	Homo sapiens	CF	cystic fibrosis	cystic fibrosis	sputum	Canada: Rouyn-Noranda	SAMN10478357	GCF_004371235.1	ASM437123v1	Contig	latest	6581665	5957	2	2	1	0	1	0	0	0	0	0	0	0	0	0	0	0	0	0	0	0	0	0	0	0	0	0	0	0	0	0	0	0	0	0	0
Pseudomonas aeruginosa 5034388498-21	Pseudomonas aeruginosa	Homo sapiens	CF	cystic fibrosis	cystic fibrosis	throat	Canada: Rouyn-Noranda	SAMN10478353	GCF_004371245.1	ASM437124v1	Contig	latest	6806204	6317	11	6	1	0	0	0	0	1	0	1	0	0	0	0	0	0	0	0	0	0	0	1	0	0	0	0	0	0	0	0	0	1	0	0	0
Pseudomonas aeruginosa 5034388498-20	Pseudomonas aeruginosa	Homo sapiens	CF	cystic fibrosis	cystic fibrosis	throat	Canada: Rouyn-Noranda	SAMN10478352	GCF_004371275.1	ASM437127v1	Scaffold	latest	6820007	6353	12	7	1	0	0	1	0	1	0	1	0	0	0	0	0	0	0	0	0	0	0	1	0	0	0	0	0	0	0	0	0	1	0	0	0
Pseudomonas aeruginosa 5024379144-14	Pseudomonas aeruginosa	Homo sapiens	CF	cystic fibrosis	cystic fibrosis	throat	Canada: Rouyn-Noranda	SAMN10478348	GCF_004371305.1	ASM437130v1	Contig	latest	6927033	6395	14	3	2	0	0	0	0	1	0	1	0	0	0	0	2	0	1	1	0	0	0	1	1	0	0	0	0	2	0	0	0	0	2	0	0
Pseudomonas aeruginosa 41004355322	Pseudomonas aeruginosa	Homo sapiens	CF	cystic fibrosis	cystic fibrosis	throat	Canada: Rouyn-Noranda	SAMN10478347	GCF_004371315.1	ASM437131v1	Contig	latest	6972769	6577	12	11	2	0	0	0	0	0	0	2	0	0	1	0	1	0	0	0	0	0	1	0	0	0	0	0	0	1	0	0	0	1	1	0	0
Pseudomonas aeruginosa 6093	Pseudomonas aeruginosa	Homo sapiens	CF	cystic fibrosis	cystic fibrosis	sputum	Canada: Quebec City	SAMN10478336	GCF_004371325.1	ASM437132v1	Contig	latest	6347605	5822	5	1	0	0	0	0	0	0	0	0	0	0	0	0	0	0	0	1	0	0	0	0	0	0	0	0	0	1	0	0	1	0	0	0	0
Pseudomonas aeruginosa 6095	Pseudomonas aeruginosa	Homo sapiens	CF	cystic fibrosis	cystic fibrosis	sputum	Canada: Quebec City	SAMN10478337	GCF_004371335.1	ASM437133v1	Contig	latest	6895504	6518	12	7	1	0	0	0	0	0	0	0	0	2	1	0	1	0	0	0	0	0	0	1	1	0	0	0	0	1	0	0	0	0	0	0	0
Pseudomonas aeruginosa 6099	Pseudomonas aeruginosa	Homo sapiens	CF	cystic fibrosis	cystic fibrosis	sputum	Canada: Quebec City	SAMN10478342	GCF_004371345.1	ASM437134v1	Contig	latest	6651993	6292	6	4	1	0	0	0	1	0	0	0	0	0	0	0	0	0	0	1	0	0	0	0	0	1	0	0	0	0	0	0	0	0	0	0	0
Pseudomonas aeruginosa 6092.2	Pseudomonas aeruginosa	Homo sapiens	CF	cystic fibrosis	cystic fibrosis	sputum	Canada: Quebec City	SAMN10478334	GCF_004371405.1	ASM437140v1	Contig	latest	6441748	5974	4	3	1	0	0	0	1	0	0	0	0	0	0	0	0	0	0	0	0	0	0	0	0	0	0	0	0	0	0	0	0	0	0	0	0
Pseudomonas aeruginosa 6089	Pseudomonas aeruginosa	Homo sapiens	CF	cystic fibrosis	cystic fibrosis	sputum	Canada: Quebec City	SAMN10478331	GCF_004371415.1	ASM437141v1	Contig	latest	6428916	5949	9	3	1	0	0	0	0	0	0	0	0	0	0	0	0	0	0	0	0	0	0	0	0	0	0	0	0	1	0	0	0	0	0	0	0
Pseudomonas aeruginosa 6091	Pseudomonas aeruginosa	Homo sapiens	CF	cystic fibrosis	cystic fibrosis	sputum	Canada: Quebec City	SAMN10478333	GCF_004371435.1	ASM437143v1	Contig	latest	6649518	6120	5	4	0	0	1	0	1	0	0	1	0	0	0	0	0	1	0	0	0	0	0	0	0	0	0	0	0	0	0	0	0	0	0	0	0
Pseudomonas aeruginosa 6090	Pseudomonas aeruginosa	Homo sapiens	CF	cystic fibrosis	cystic fibrosis	sputum	Canada: Quebec City	SAMN10478332	GCF_004371445.1	ASM437144v1	Contig	latest	6511304	5994	6	3	0	0	1	0	0	0	0	0	0	1	1	0	0	0	0	0	0	0	0	0	0	0	0	0	0	0	0	0	0	0	0	0	0
Pseudomonas aeruginosa 6087	Pseudomonas aeruginosa	Homo sapiens	CF	cystic fibrosis	cystic fibrosis	sputum	Canada: Quebec City	SAMN10478329	GCF_004371485.1	ASM437148v1	Contig	latest	6479257	5941	11	2	1	0	0	0	0	1	0	1	0	0	0	0	1	0	1	0	0	1	0	1	0	0	1	0	0	1	0	0	0	0	1	0	0
Pseudomonas aeruginosa 6086.2	Pseudomonas aeruginosa	Homo sapiens	CF	cystic fibrosis	cystic fibrosis	sputum	Canada: Quebec City	SAMN10478328	GCF_004371505.1	ASM437150v1	Contig	latest	6310052	5762	6	2	0	0	1	0	0	1	0	0	0	0	0	0	0	0	0	0	0	0	0	0	0	1	0	0	0	0	0	0	0	0	0	0	0
Pseudomonas aeruginosa 6085	Pseudomonas aeruginosa	Homo sapiens	CF	cystic fibrosis	cystic fibrosis	sputum	Canada: Quebec City	SAMN10478326	GCF_004371525.1	ASM437152v1	Contig	latest	6477007	6037	6	2	0	0	1	0	0	0	0	0	0	1	1	0	0	0	0	0	0	0	0	0	0	0	0	0	0	0	0	0	0	0	0	0	0
Pseudomonas aeruginosa 6086.1	Pseudomonas aeruginosa	Homo sapiens	CF	cystic fibrosis	cystic fibrosis	sputum	Canada: Quebec City	SAMN10478327	GCF_004371535.1	ASM437153v1	Contig	latest	6462207	6026	4	4	0	0	1	0	0	1	0	0	0	0	0	0	0	0	0	0	0	0	0	0	0	0	0	0	0	0	0	0	0	0	0	0	0
Pseudomonas aeruginosa 6003 - Assembly GCF_004371555.1	Pseudomonas aeruginosa	Homo sapiens	CF	cystic fibrosis	cystic fibrosis	sputum	Canada: Quebec City	SAMN10478324	GCF_004371555.1	ASM437155v1	Contig	latest	6747392	6290	10	3	1	0	1	0	0	1	0	1	0	1	0	0	0	0	0	0	0	0	0	0	0	0	0	0	0	0	0	0	1	1	0	0	0
Pseudomonas aeruginosa 6004	Pseudomonas aeruginosa	Homo sapiens	CF	cystic fibrosis	cystic fibrosis	sputum	Canada: Quebec City	SAMN10478325	GCF_004371565.1	ASM437156v1	Contig	latest	6358763	5847	4	2	0	0	0	0	0	0	0	0	0	1	0	0	0	0	1	1	0	0	0	0	0	0	0	0	0	0	0	0	0	0	0	0	0
Pseudomonas aeruginosa 6000.2	Pseudomonas aeruginosa	Homo sapiens	CF	cystic fibrosis	cystic fibrosis	sputum	Canada: Quebec City	SAMN10478321	GCF_004371575.1	ASM437157v1	Contig	latest	6779313	6207	12	3	2	0	0	0	0	1	0	1	0	0	0	0	1	0	1	0	0	0	0	0	1	0	0	0	0	2	0	0	0	1	2	0	0
Pseudomonas aeruginosa 6000.1	Pseudomonas aeruginosa	Homo sapiens	CF	cystic fibrosis	cystic fibrosis	sputum	Canada: Quebec City	SAMN10478320	GCF_004371625.1	ASM437162v1	Contig	latest	6778852	6207	12	2	2	0	0	0	0	1	0	1	0	0	0	0	1	0	1	0	0	0	0	0	1	0	0	0	0	2	0	0	0	1	2	0	0
Pseudomonas aeruginosa 5999.1	Pseudomonas aeruginosa	Homo sapiens	CF	cystic fibrosis	cystic fibrosis	sputum	Canada: Quebec City	SAMN10478317	GCF_004371635.1	ASM437163v1	Contig	latest	6941092	6501	10	6	1	0	0	0	0	1	0	0	0	0	0	0	1	0	0	0	0	0	0	0	1	0	0	0	0	1	0	0	0	1	1	0	0
Pseudomonas aeruginosa 5999.2	Pseudomonas aeruginosa	Homo sapiens	CF	cystic fibrosis	cystic fibrosis	sputum	Canada: Quebec City	SAMN10478318	GCF_004371645.1	ASM437164v1	Contig	latest	6909742	6377	10	3	1	0	0	0	0	1	0	0	0	0	0	0	1	0	0	0	0	0	0	0	1	0	0	0	0	1	0	0	0	1	1	0	0
Pseudomonas aeruginosa 5998	Pseudomonas aeruginosa	Homo sapiens	CF	cystic fibrosis	cystic fibrosis	sputum	Canada: Quebec City	SAMN10478316	GCF_004371665.1	ASM437166v1	Contig	latest	6254025	5770	3	1	0	0	1	0	0	0	0	0	0	0	0	0	0	0	0	1	0	0	0	0	0	0	0	0	0	0	0	0	0	0	0	0	0
Pseudomonas aeruginosa 5997	Pseudomonas aeruginosa	Homo sapiens	CF	cystic fibrosis	cystic fibrosis	sputum	Canada: Quebec City	SAMN10478315	GCF_004371705.1	ASM437170v1	Contig	latest	6851057	6276	13	3	0	0	1	0	0	1	0	2	0	1	0	0	0	0	1	0	0	0	0	0	0	0	0	0	1	0	0	0	1	1	0	0	0
Pseudomonas aeruginosa 5995	Pseudomonas aeruginosa	Homo sapiens	CF	cystic fibrosis	cystic fibrosis	sputum	Canada: Quebec City	SAMN10478313	GCF_004371715.1	ASM437171v1	Contig	latest	6331580	5831	6	2	1	0	1	0	0	0	0	0	0	0	0	0	0	0	0	0	0	0	0	1	1	0	0	0	0	0	0	0	0	0	0	0	0
Pseudomonas aeruginosa 5993	Pseudomonas aeruginosa	Homo sapiens	CF	cystic fibrosis	cystic fibrosis	sputum	Canada: Quebec City	SAMN10478311	GCF_004371735.1	ASM437173v1	Contig	latest	6793482	6274	14	6	2	0	0	0	0	1	0	2	0	0	0	0	1	0	1	1	0	0	0	0	1	0	0	0	0	2	0	0	0	1	2	0	0
Pseudomonas aeruginosa 5994	Pseudomonas aeruginosa	Homo sapiens	CF	cystic fibrosis	cystic fibrosis	sputum	Canada: Quebec City	SAMN10478312	GCF_004371755.1	ASM437175v1	Contig	latest	6942569	6511	15	4	1	0	1	0	0	1	0	2	0	1	0	0	0	0	1	0	0	0	0	0	0	0	0	0	1	0	0	0	1	1	0	0	0
Pseudomonas aeruginosa 5992	Pseudomonas aeruginosa	Homo sapiens	CF	cystic fibrosis	cystic fibrosis	sputum	Canada: Quebec City	SAMN10478310	GCF_004371775.1	ASM437177v1	Contig	latest	6261427	5779	3	1	0	0	1	0	0	0	0	0	0	0	0	0	0	0	0	1	0	0	0	0	0	0	0	0	0	0	0	0	0	0	0	0	0
Pseudomonas aeruginosa 5990.3	Pseudomonas aeruginosa	Homo sapiens	CF	cystic fibrosis	cystic fibrosis	sputum	Canada: Quebec City	SAMN10478308	GCF_004371805.1	ASM437180v1	Contig	latest	6255257	5711	4	4	0	0	1	0	1	0	0	0	0	0	0	0	1	0	0	0	0	0	0	0	0	0	0	0	0	0	0	0	0	0	0	0	0
Pseudomonas aeruginosa 5991	Pseudomonas aeruginosa	Homo sapiens	CF	cystic fibrosis	cystic fibrosis	sputum	Canada: Quebec City	SAMN10478309	GCF_004371825.1	ASM437182v1	Contig	latest	6785781	6311	13	3	0	1	1	0	0	1	0	0	0	1	0	0	2	0	1	0	0	0	0	0	0	0	0	0	0	0	0	0	1	0	0	0	0
Pseudomonas aeruginosa 5988.2	Pseudomonas aeruginosa	Homo sapiens	CF	cystic fibrosis	cystic fibrosis	sputum	Canada: Quebec City	SAMN10478303	GCF_004371845.1	ASM437184v1	Contig	latest	6468168	6017	5	2	0	0	0	0	0	0	0	0	0	0	0	0	0	0	0	1	0	0	0	0	0	1	0	1	0	0	0	1	0	0	0	0	0
Pseudomonas aeruginosa 5990.2	Pseudomonas aeruginosa	Homo sapiens	CF	cystic fibrosis	cystic fibrosis	sputum	Canada: Quebec City	SAMN10478307	GCF_004371855.1	ASM437185v1	Contig	latest	6273428	5846	4	2	0	0	1	0	1	0	0	0	0	0	0	0	1	0	0	0	0	0	0	0	0	0	0	0	0	0	0	0	0	0	0	0	0
Pseudomonas aeruginosa 5989	Pseudomonas aeruginosa	Homo sapiens	CF	cystic fibrosis	cystic fibrosis	sputum	Canada: Quebec City	SAMN10478305	GCF_004371865.1	ASM437186v1	Contig	latest	6753910	6222	9	3	0	0	1	0	0	1	0	0	0	0	1	0	0	0	1	0	0	0	0	0	0	0	0	0	1	0	0	0	1	0	0	0	0
Pseudomonas aeruginosa 5987	Pseudomonas aeruginosa	Homo sapiens	CF	cystic fibrosis	cystic fibrosis	sputum	Canada: Quebec City	SAMN10478302	GCF_004371905.1	ASM437190v1	Contig	latest	6405151	5987	5	1	1	0	0	0	0	0	0	0	0	0	0	0	0	0	0	1	0	0	0	0	0	1	0	0	0	0	0	1	0	0	0	0	0
Pseudomonas aeruginosa 5985	Pseudomonas aeruginosa	Homo sapiens	CF	cystic fibrosis	cystic fibrosis	sputum	Canada: Quebec City	SAMN10478301	GCF_004371915.1	ASM437191v1	Contig	latest	6603436	6134	11	3	1	0	1	0	0	1	0	1	0	1	0	0	0	0	0	0	0	0	0	0	0	0	0	0	0	0	0	0	1	1	0	0	0
Pseudomonas aeruginosa 6096	Pseudomonas aeruginosa	Homo sapiens	CF	cystic fibrosis	cystic fibrosis	sputum	Canada: Quebec City	SAMN10478338	GCF_004371945.1	ASM437194v1	Contig	latest	6749760	6325	7	5	0	0	1	0	0	1	0	0	0	2	0	0	0	0	0	0	1	0	0	0	0	0	0	0	0	0	0	0	0	0	0	0	0
Pseudomonas aeruginosa 6092.3	Pseudomonas aeruginosa	Homo sapiens	CF	cystic fibrosis	cystic fibrosis	sputum	Canada: Quebec City	SAMN10478335	GCF_004371975.1	ASM437197v1	Contig	latest	6441383	5981	4	3	1	0	0	0	1	0	0	0	0	0	0	0	0	0	0	0	0	0	0	0	0	0	0	0	0	0	0	0	0	0	0	0	0
Pseudomonas aeruginosa 6001	Pseudomonas aeruginosa	Homo sapiens	CF	cystic fibrosis	cystic fibrosis	sputum	Canada: Quebec City	SAMN10478323	GCF_004372025.1	ASM437202v1	Contig	latest	6270739	5806	4	1	0	0	1	0	0	0	0	0	0	1	0	0	0	0	0	0	0	0	0	0	0	0	0	0	0	0	0	0	0	0	0	0	0
Pseudomonas aeruginosa 6000.3	Pseudomonas aeruginosa	Homo sapiens	CF	cystic fibrosis	cystic fibrosis	sputum	Canada: Quebec City	SAMN10478322	GCF_004372035.1	ASM437203v1	Contig	latest	6848676	6296	14	2	2	0	0	0	0	1	0	2	0	0	0	0	1	0	1	1	0	0	0	0	1	0	0	0	0	2	0	0	0	1	2	0	0
Pseudomonas aeruginosa 6088	Pseudomonas aeruginosa	Homo sapiens	CF	cystic fibrosis	cystic fibrosis	sputum	Canada: Quebec City	SAMN10478330	GCF_004372045.1	ASM437204v1	Contig	latest	6645531	6103	6	5	0	0	0	0	1	1	0	0	0	0	0	0	0	0	0	1	0	0	0	0	0	0	0	0	0	0	0	0	0	0	0	0	0
Pseudomonas aeruginosa 5999.3	Pseudomonas aeruginosa	Homo sapiens	CF	cystic fibrosis	cystic fibrosis	sputum	Canada: Quebec City	SAMN10478319	GCF_004372075.1	ASM437207v1	Contig	latest	6948779	6428	10	6	1	0	0	0	0	1	0	0	0	0	0	0	1	0	0	0	0	0	0	0	1	0	0	0	0	1	0	0	0	1	1	0	0
Pseudomonas aeruginosa 5996	Pseudomonas aeruginosa	Homo sapiens	CF	cystic fibrosis	cystic fibrosis	sputum	Canada: Quebec City	SAMN10478314	GCF_004372085.1	ASM437208v1	Contig	latest	6604290	6182	3	3	0	0	0	0	0	0	0	0	0	1	0	0	0	0	0	0	0	0	0	0	0	0	0	0	0	0	0	0	0	0	0	0	0
Pseudomonas aeruginosa 5988.3	Pseudomonas aeruginosa	Homo sapiens	CF	cystic fibrosis	cystic fibrosis	sputum	Canada: Quebec City	SAMN10478304	GCF_004372125.1	ASM437212v1	Contig	latest	6416686	5839	5	1	0	0	0	0	0	0	0	0	0	0	0	0	0	0	0	1	0	0	0	0	0	1	0	1	0	0	0	1	0	0	0	0	0
Pseudomonas aeruginosa 5990.1	Pseudomonas aeruginosa	Homo sapiens	CF	cystic fibrosis	cystic fibrosis	sputum	Canada: Quebec City	SAMN10478306	GCF_004372135.1	ASM437213v1	Contig	latest	6250327	5741	4	3	0	0	1	0	1	0	0	0	0	0	0	0	1	0	0	0	0	0	0	0	0	0	0	0	0	0	0	0	0	0	0	0	0
Pseudomonas aeruginosa PAC97A	Pseudomonas aeruginosa	Homo sapiens	CF	cystic fibrosis	cystic fibrosis	sputum	Canada: Sherbrooke	SAMN10478255	GCF_004372925.1	ASM437292v1	Contig	latest	6268050	5812	8	3	0	0	0	0	1	0	0	0	0	0	0	0	0	0	0	1	0	0	1	0	0	0	0	0	0	1	0	0	0	0	0	0	0
Pseudomonas aeruginosa PAC95B	Pseudomonas aeruginosa	Homo sapiens	CF	cystic fibrosis	cystic fibrosis	sputum	Canada: Sherbrooke	SAMN10478254	GCF_004372935.1	ASM437293v1	Contig	latest	6277349	5736	7	2	1	0	0	0	0	0	0	0	0	0	0	0	0	0	0	0	0	0	0	0	0	0	0	0	0	1	0	0	0	0	0	0	0
Pseudomonas aeruginosa PAC95A	Pseudomonas aeruginosa	Homo sapiens	CF	cystic fibrosis	cystic fibrosis	sputum	Canada: Sherbrooke	SAMN10478253	GCF_004372985.1	ASM437298v1	Contig	latest	6320716	5855	7	3	1	0	0	0	0	0	0	0	0	0	0	0	0	0	0	0	0	0	0	0	0	0	0	0	0	1	0	0	0	0	0	0	0
Pseudomonas aeruginosa PAC91A	Pseudomonas aeruginosa	Homo sapiens	CF	cystic fibrosis	cystic fibrosis	sputum	Canada: Sherbrooke	SAMN10478252	GCF_004372995.1	ASM437299v1	Contig	latest	6781582	6297	11	4	1	0	0	0	0	1	0	1	0	0	0	0	1	0	1	1	0	0	0	0	1	0	0	0	0	1	0	0	0	0	1	0	0
Pseudomonas aeruginosa PAC81B	Pseudomonas aeruginosa	Homo sapiens	CF	cystic fibrosis	cystic fibrosis	sputum	Canada: Sherbrooke	SAMN10478251	GCF_004373015.1	ASM437301v1	Contig	latest	6663122	6200	11	4	1	0	0	0	0	1	0	1	0	0	0	0	1	0	1	1	0	0	0	0	1	0	0	0	0	1	0	0	0	0	1	0	0
Pseudomonas aeruginosa PAC112A	Pseudomonas aeruginosa	Homo sapiens	CF	cystic fibrosis	cystic fibrosis	nasopharynx	Canada: Sherbrooke	SAMN10478249	GCF_004373025.1	ASM437302v1	Contig	latest	6723131	6295	10	2	0	0	1	0	0	1	0	0	0	1	1	0	0	0	1	0	0	0	0	0	0	0	0	0	1	0	0	0	1	0	0	0	0
Pseudomonas aeruginosa PAC76A	Pseudomonas aeruginosa	Homo sapiens	CF	cystic fibrosis	cystic fibrosis	nasopharynx	Canada: Sherbrooke	SAMN10478248	GCF_004373035.1	ASM437303v1	Contig	latest	6535510	6069	8	3	0	0	0	0	0	0	0	0	0	1	0	1	0	0	0	0	0	0	0	1	1	0	0	0	0	1	0	1	0	0	0	0	0
Pseudomonas aeruginosa PAC60A	Pseudomonas aeruginosa	Homo sapiens	CF	cystic fibrosis	cystic fibrosis	sputum	Canada: Sherbrooke	SAMN10478247	GCF_004373075.1	ASM437307v1	Contig	latest	6268353	5801	5	2	0	0	1	0	0	0	0	0	1	0	0	0	0	0	0	0	1	0	0	0	0	0	0	0	0	0	0	0	0	0	0	0	0
Pseudomonas aeruginosa PAC127B	Pseudomonas aeruginosa	Homo sapiens	CF	cystic fibrosis	cystic fibrosis	sputum	Canada: Sherbrooke	SAMN10478246	GCF_004373095.1	ASM437309v1	Contig	latest	6319076	5739	4	2	0	0	1	0	0	0	0	0	1	0	0	0	0	0	0	0	1	0	0	0	0	0	0	0	0	0	0	0	0	0	0	0	0
Pseudomonas aeruginosa PAC38A	Pseudomonas aeruginosa	Homo sapiens	CF	cystic fibrosis	cystic fibrosis	sputum	Canada: Sherbrooke	SAMN10478243	GCF_004373125.1	ASM437312v1	Scaffold	latest	6280595	5675	4	3	0	0	1	0	0	0	0	0	1	0	0	0	0	0	0	0	1	0	0	0	0	0	0	0	0	0	0	0	0	0	0	0	0
Pseudomonas aeruginosa PAC98D	Pseudomonas aeruginosa	Homo sapiens	CF	cystic fibrosis	cystic fibrosis	sputum	Canada: Sherbrooke	SAMN10478242	GCF_004373135.1	ASM437313v1	Contig	latest	6487583	6038	9	3	0	0	1	0	0	1	1	1	0	1	0	0	0	0	0	0	0	0	0	0	0	0	0	0	0	0	0	0	0	0	0	0	0
Pseudomonas aeruginosa PAC98A	Pseudomonas aeruginosa	Homo sapiens	CF	cystic fibrosis	cystic fibrosis	sputum	Canada: Sherbrooke	SAMN10478239	GCF_004373155.1	ASM437315v1	Contig	latest	6311893	5823	5	1	0	0	1	0	0	0	0	1	0	0	0	0	0	0	0	2	0	0	0	0	0	0	0	0	0	0	0	0	0	0	0	0	0
Pseudomonas aeruginosa PAC80A	Pseudomonas aeruginosa	Homo sapiens	CF	cystic fibrosis	cystic fibrosis	nasopharynx	Canada: Sherbrooke	SAMN10478238	GCF_004373175.1	ASM437317v1	Contig	latest	6488535	6042	9	3	0	0	1	0	0	1	1	1	0	1	0	0	0	0	0	0	0	0	0	0	0	0	0	0	0	0	0	0	0	0	0	0	0
Pseudomonas aeruginosa PAC70B	Pseudomonas aeruginosa	Homo sapiens	CF	cystic fibrosis	cystic fibrosis	nasopharynx	Canada: Sherbrooke	SAMN10478237	GCF_004373195.1	ASM437319v1	Contig	latest	6488042	6041	8	3	0	0	1	0	0	1	1	1	0	1	0	0	0	0	0	0	0	0	0	0	0	0	0	0	0	0	0	0	0	0	0	0	0
Pseudomonas aeruginosa PAC31B	Pseudomonas aeruginosa	Homo sapiens	CF	cystic fibrosis	cystic fibrosis	sputum	Canada: Sherbrooke	SAMN10478234	GCF_004373225.1	ASM437322v1	Contig	latest	6488203	6046	8	2	0	0	1	0	0	1	1	1	0	1	0	0	0	0	0	0	0	0	0	0	0	0	0	0	0	0	0	0	0	0	0	0	0
Pseudomonas aeruginosa PAC70A	Pseudomonas aeruginosa	Homo sapiens	CF	cystic fibrosis	cystic fibrosis	nasopharynx	Canada: Sherbrooke	SAMN10478236	GCF_004373235.1	ASM437323v1	Contig	latest	6487070	6041	9	3	0	0	1	0	0	1	1	1	0	1	0	0	0	0	0	0	0	0	0	0	0	0	0	0	0	0	0	0	0	0	0	0	0
Pseudomonas aeruginosa PAC115A	Pseudomonas aeruginosa	Homo sapiens	CF	cystic fibrosis	cystic fibrosis	nasopharynx	Canada: Sherbrooke	SAMN10478231	GCF_004373255.1	ASM437325v1	Contig	latest	6774060	6318	13	4	1	0	1	0	0	1	0	1	0	1	1	0	0	0	1	0	0	0	0	0	0	0	0	0	1	0	0	0	1	1	0	0	0
Pseudomonas aeruginosa PAC44D	Pseudomonas aeruginosa	Homo sapiens	CF	cystic fibrosis	cystic fibrosis	adult male cystic fibrosis patient	Canada: Sherbrooke	SAMN10478229	GCF_004373275.1	ASM437327v1	Contig	latest	6773468	6315	13	4	1	0	1	0	0	1	0	1	0	1	1	0	0	0	1	0	0	0	0	0	0	0	0	0	1	0	0	0	1	1	0	0	0
Pseudomonas aeruginosa PAC44C	Pseudomonas aeruginosa	Homo sapiens	CF	cystic fibrosis	cystic fibrosis	sputum	Canada: Sherbrooke	SAMN10478228	GCF_004373305.1	ASM437330v1	Contig	latest	6775217	6324	13	3	1	0	1	0	0	1	0	1	0	1	1	0	0	0	1	0	0	0	0	0	0	0	0	0	1	0	0	0	1	1	0	0	0
Pseudomonas aeruginosa PAC23A	Pseudomonas aeruginosa	Homo sapiens	CF	cystic fibrosis	cystic fibrosis	nasopharynx	Canada: Sherbrooke	SAMN10478225	GCF_004373315.1	ASM437331v1	Contig	latest	6772453	6318	13	3	1	0	1	0	0	1	0	1	0	1	1	0	0	0	1	0	0	0	0	0	0	0	0	0	1	0	0	0	1	1	0	0	0
Pseudomonas aeruginosa PAC94A	Pseudomonas aeruginosa	Homo sapiens	CF	cystic fibrosis	cystic fibrosis	nasopharynx	Canada: Sherbrooke	SAMN10478224	GCF_004373345.1	ASM437334v1	Contig	latest	6678836	6310	6	8	1	0	0	0	0	0	0	0	0	0	0	0	1	0	0	0	0	0	0	0	0	0	0	0	0	0	0	0	0	1	0	0	0
Pseudomonas aeruginosa PAC22A	Pseudomonas aeruginosa	Homo sapiens	CF	cystic fibrosis	cystic fibrosis	sputum	Canada: Sherbrooke	SAMN10478222	GCF_004373355.1	ASM437335v1	Contig	latest	6359410	5908	5	2	0	0	1	0	0	0	0	0	1	0	0	0	0	0	0	0	1	0	0	0	0	0	0	0	0	0	0	0	0	0	0	0	0
Pseudomonas aeruginosa PAC84A	Pseudomonas aeruginosa	Homo sapiens	CF	cystic fibrosis	cystic fibrosis	nasopharynx	Canada: Sherbrooke	SAMN10478223	GCF_004373365.1	ASM437336v1	Contig	latest	6360242	5902	5	2	0	0	1	0	0	0	0	0	1	0	0	0	0	0	0	0	1	0	0	0	0	0	0	0	0	0	0	0	0	0	0	0	0
Pseudomonas aeruginosa PAC78A	Pseudomonas aeruginosa	Homo sapiens	CF	cystic fibrosis	cystic fibrosis	sputum	Canada: Sherbrooke	SAMN10478220	GCF_004373405.1	ASM437340v1	Contig	latest	6363508	5909	8	3	1	0	0	0	0	0	0	0	0	0	0	0	0	0	0	0	0	0	0	0	0	0	0	1	0	1	0	0	0	0	0	0	0
Pseudomonas aeruginosa PAC78B	Pseudomonas aeruginosa	Homo sapiens	CF	cystic fibrosis	cystic fibrosis	sputum	Canada: Sherbrooke	SAMN10478221	GCF_004373415.1	ASM437341v1	Contig	latest	6330814	5856	8	3	1	0	0	0	0	0	0	0	0	0	0	0	0	0	0	0	0	0	0	0	0	0	0	1	0	1	0	0	0	0	0	0	0
Pseudomonas aeruginosa PAC33A	Pseudomonas aeruginosa	Homo sapiens	CF	cystic fibrosis	cystic fibrosis	sputum	Canada: Sherbrooke	SAMN10478218	GCF_004373425.1	ASM437342v1	Contig	latest	6329468	5857	8	3	1	0	0	0	0	0	0	0	0	0	0	0	0	0	0	0	0	0	0	0	0	0	0	1	0	1	0	0	0	0	0	0	0
Pseudomonas aeruginosa PAC18B	Pseudomonas aeruginosa	Homo sapiens	CF	cystic fibrosis	cystic fibrosis	sputum	Canada: Sherbrooke	SAMN10478217	GCF_004373455.1	ASM437345v1	Contig	latest	6326372	5853	8	3	1	0	0	0	0	0	0	0	0	0	0	0	0	0	0	0	0	0	0	0	0	0	0	1	0	1	0	0	0	0	0	0	0
Pseudomonas aeruginosa PAC56A	Pseudomonas aeruginosa	Homo sapiens	CF	cystic fibrosis	cystic fibrosis	sputum	Canada: Sherbrooke	SAMN10478214	GCF_004373475.1	ASM437347v1	Contig	latest	6287159	5684	6	2	0	0	1	0	0	0	0	0	0	1	0	0	0	1	0	0	0	0	0	0	0	1	0	0	0	1	0	0	0	0	0	0	0
Pseudomonas aeruginosa PAC17A	Pseudomonas aeruginosa	Homo sapiens	CF	cystic fibrosis	cystic fibrosis	sputum	Canada: Sherbrooke	SAMN10478213	GCF_004373505.1	ASM437350v1	Contig	latest	6309437	5694	6	2	0	0	1	0	0	0	0	0	0	1	0	0	0	1	0	0	0	0	0	0	0	1	0	0	0	1	0	0	0	0	0	0	0
Pseudomonas aeruginosa PAC15B	Pseudomonas aeruginosa	Homo sapiens	CF	cystic fibrosis	cystic fibrosis	sputum	Canada: Sherbrooke	SAMN10478212	GCF_004373515.1	ASM437351v1	Contig	latest	6707813	6262	8	3	0	0	1	0	0	1	1	1	0	0	0	0	0	0	0	0	0	0	1	0	0	0	0	0	0	1	0	0	0	0	0	0	0
Pseudomonas aeruginosa PAC15A	Pseudomonas aeruginosa	Homo sapiens	CF	cystic fibrosis	cystic fibrosis	sputum	Canada: Sherbrooke	SAMN10478211	GCF_004373545.1	ASM437354v1	Contig	latest	6706713	6257	8	3	0	0	1	0	0	1	1	1	0	0	0	0	0	0	0	0	0	0	1	0	0	0	0	0	0	1	0	0	0	0	0	0	0
Pseudomonas aeruginosa PAC14B	Pseudomonas aeruginosa	Homo sapiens	CF	cystic fibrosis	cystic fibrosis	sputum	Canada: Sherbrooke	SAMN10478210	GCF_004373565.1	ASM437356v1	Contig	latest	7025745	6696	8	8	1	0	0	0	1	1	0	0	0	0	0	0	0	0	0	1	0	0	0	0	0	1	0	0	0	0	0	0	0	0	0	0	0
Pseudomonas aeruginosa PAC117B	Pseudomonas aeruginosa	Homo sapiens	CF	cystic fibrosis	cystic fibrosis	sputum	Canada: Sherbrooke	SAMN10478209	GCF_004373575.1	ASM437357v1	Contig	latest	6386725	5795	6	3	0	0	1	0	0	0	0	0	1	0	0	0	0	0	0	0	1	0	0	0	0	0	0	0	0	0	0	0	0	0	0	0	0
Pseudomonas aeruginosa PAC81A	Pseudomonas aeruginosa	Homo sapiens	CF	cystic fibrosis	cystic fibrosis	sputum	Canada: Sherbrooke	SAMN10478250	GCF_004373645.1	ASM437364v1	Contig	latest	6679635	6209	11	5	1	0	0	0	0	1	0	1	0	0	0	0	1	0	1	1	0	0	0	0	1	0	0	0	0	1	0	0	0	0	1	0	0
Pseudomonas aeruginosa PAC38B	Pseudomonas aeruginosa	Homo sapiens	CF	cystic fibrosis	cystic fibrosis	sputum	Canada: Sherbrooke	SAMN10478244	GCF_004373655.1	ASM437365v1	Contig	latest	6281608	5692	4	3	0	0	1	0	0	0	0	0	1	0	0	0	0	0	0	0	1	0	0	0	0	0	0	0	0	0	0	0	0	0	0	0	0
Pseudomonas aeruginosa PAC127A	Pseudomonas aeruginosa	Homo sapiens	CF	cystic fibrosis	cystic fibrosis	sputum	Canada: Sherbrooke	SAMN10478245	GCF_004373665.1	ASM437366v1	Contig	latest	6284126	5688	4	2	0	0	1	0	0	0	0	0	1	0	0	0	0	0	0	0	1	0	0	0	0	0	0	0	0	0	0	0	0	0	0	0	0
Pseudomonas aeruginosa PAC98B	Pseudomonas aeruginosa	Homo sapiens	CF	cystic fibrosis	cystic fibrosis	sputum	Canada: Sherbrooke	SAMN10478240	GCF_004373675.1	ASM437367v1	Contig	latest	6487905	6041	8	2	0	0	1	0	0	1	1	1	0	1	0	0	0	0	0	0	0	0	0	0	0	0	0	0	0	0	0	0	0	0	0	0	0
Pseudomonas aeruginosa PAC98C	Pseudomonas aeruginosa	Homo sapiens	CF	cystic fibrosis	cystic fibrosis	sputum	Canada: Sherbrooke	SAMN10478241	GCF_004373725.1	ASM437372v1	Contig	latest	6625618	6175	10	4	0	0	1	0	0	1	1	1	0	1	0	0	0	0	0	1	0	0	0	0	0	0	0	0	0	0	0	1	0	0	0	0	0
Pseudomonas aeruginosa PAC42A	Pseudomonas aeruginosa	Homo sapiens	CF	cystic fibrosis	cystic fibrosis	nasopharynx	Canada: Sherbrooke	SAMN10478235	GCF_004373745.1	ASM437374v1	Contig	latest	6628616	6181	10	4	0	0	1	0	0	1	1	1	0	1	0	0	0	0	0	1	0	0	0	0	0	0	0	0	0	0	0	1	0	0	0	0	0
Pseudomonas aeruginosa PAC108A	Pseudomonas aeruginosa	Homo sapiens	CF	cystic fibrosis	cystic fibrosis	nasopharynx	Canada: Sherbrooke	SAMN10478230	GCF_004373755.1	ASM437375v1	Contig	latest	6771434	6311	13	3	1	0	1	0	0	1	0	1	0	1	1	0	0	0	1	0	0	0	0	0	0	0	0	0	1	0	0	0	1	1	0	0	0
Pseudomonas aeruginosa PAC118A	Pseudomonas aeruginosa	Homo sapiens	CF	cystic fibrosis	cystic fibrosis	sputum	Canada: Sherbrooke	SAMN10478232	GCF_004373765.1	ASM437376v1	Contig	latest	6661370	6204	11	2	1	0	0	0	0	1	0	1	0	0	0	0	1	0	1	0	0	1	0	1	0	0	1	0	0	1	0	0	0	0	1	0	0
Pseudomonas aeruginosa PAC33B	Pseudomonas aeruginosa	Homo sapiens	CF	cystic fibrosis	cystic fibrosis	sputum	Canada: Sherbrooke	SAMN10478219	GCF_004373795.1	ASM437379v1	Contig	latest	6319158	5860	7	3	1	0	0	0	0	0	0	0	0	0	0	0	0	0	0	0	0	0	0	0	0	0	0	0	0	1	0	0	0	0	0	0	0
Pseudomonas aeruginosa PAC18A	Pseudomonas aeruginosa	Homo sapiens	CF	cystic fibrosis	cystic fibrosis	sputum	Canada: Sherbrooke	SAMN10478216	GCF_004373805.1	ASM437380v1	Contig	latest	6321377	5857	7	3	1	0	0	0	0	0	0	0	0	0	0	0	0	0	0	0	0	0	0	0	0	0	0	0	0	1	0	0	0	0	0	0	0
Pseudomonas aeruginosa PAC56B	Pseudomonas aeruginosa	Homo sapiens	CF	cystic fibrosis	cystic fibrosis	sputum	Canada: Sherbrooke	SAMN10478215	GCF_004373845.1	ASM437384v1	Scaffold	latest	6307452	5702	6	2	0	0	1	0	0	0	0	0	0	1	0	0	0	1	0	0	0	0	0	0	0	1	0	0	0	1	0	0	0	0	0	0	0
Pseudomonas aeruginosa PAC13C	Pseudomonas aeruginosa	Homo sapiens	CF	cystic fibrosis	cystic fibrosis	sputum	Canada: Sherbrooke	SAMN10478207	GCF_004373865.1	ASM437386v1	Contig	latest	6390455	5827	5	4	0	0	1	0	0	0	0	0	1	0	0	0	0	0	0	0	1	0	0	0	0	0	0	0	0	0	0	0	0	0	0	0	0
Pseudomonas aeruginosa PAC13A	Pseudomonas aeruginosa	Homo sapiens	CF	cystic fibrosis	cystic fibrosis	sputum	Canada: Sherbrooke	SAMN10478205	GCF_004373875.1	ASM437387v1	Contig	latest	6434352	5955	13	2	1	0	0	0	0	0	0	1	0	0	0	1	1	0	0	1	0	0	0	1	1	0	0	0	0	1	0	0	0	1	1	0	0
Pseudomonas aeruginosa PAC79A	Pseudomonas aeruginosa	Homo sapiens	CF	cystic fibrosis	cystic fibrosis	sputum	Canada: Sherbrooke	SAMN10478202	GCF_004373885.1	ASM437388v1	Contig	latest	6564029	6127	3	3	1	0	0	0	0	0	0	0	0	1	0	0	0	0	0	0	0	0	0	0	0	0	0	0	0	0	0	0	0	0	0	0	0
Pseudomonas aeruginosa PAC79B	Pseudomonas aeruginosa	Homo sapiens	CF	cystic fibrosis	cystic fibrosis	sputum	Canada: Sherbrooke	SAMN10478203	GCF_004373915.1	ASM437391v1	Contig	latest	6563056	6125	3	3	1	0	0	0	0	0	0	0	0	1	0	0	0	0	0	0	0	0	0	0	0	0	0	0	0	0	0	0	0	0	0	0	0
Pseudomonas aeruginosa PAC11A	Pseudomonas aeruginosa	Homo sapiens	CF	cystic fibrosis	cystic fibrosis	sputum	Canada: Sherbrooke	SAMN10478201	GCF_004373935.1	ASM437393v1	Contig	latest	6439875	6008	3	3	1	0	0	0	0	0	0	0	0	1	0	0	0	0	0	0	0	0	0	0	0	0	0	0	0	0	0	0	0	0	0	0	0
Pseudomonas aeruginosa PAC10A	Pseudomonas aeruginosa	Homo sapiens	CF	cystic fibrosis	cystic fibrosis	sputum	Canada: Sherbrooke	SAMN10478198	GCF_004373965.1	ASM437396v1	Contig	latest	6352023	5963	7	3	0	0	1	0	0	1	0	0	0	1	0	0	0	0	0	0	0	0	0	0	0	0	0	0	0	0	0	0	1	0	0	0	0
Pseudomonas aeruginosa PAC117A	Pseudomonas aeruginosa	Homo sapiens	CF	cystic fibrosis	cystic fibrosis	sputum	Canada: Sherbrooke	SAMN10478208	GCF_004373975.1	ASM437397v1	Contig	latest	6389983	5909	12	2	1	0	0	0	0	0	0	0	0	0	0	1	1	0	0	1	0	0	0	1	1	0	0	0	0	1	0	0	0	1	1	0	0
Pseudomonas aeruginosa PAC9A	Pseudomonas aeruginosa	Homo sapiens	CF	cystic fibrosis	cystic fibrosis	nasopharynx	Canada: Sherbrooke	SAMN10478197	GCF_004373985.1	ASM437398v1	Contig	latest	6431042	5869	5	1	0	0	1	0	0	0	0	1	0	0	0	0	0	0	0	1	0	0	0	0	0	0	0	0	0	0	0	0	0	0	0	0	0
Pseudomonas aeruginosa PAC13B	Pseudomonas aeruginosa	Homo sapiens	CF	cystic fibrosis	cystic fibrosis	sputum	Canada: Sherbrooke	SAMN10478206	GCF_004373995.1	ASM437399v1	Contig	latest	6423746	5946	13	2	1	0	0	0	0	0	0	1	0	0	0	1	1	0	0	1	0	0	0	1	1	0	0	0	0	1	0	0	0	1	1	0	0
Pseudomonas aeruginosa PAC106A	Pseudomonas aeruginosa	Homo sapiens	CF	cystic fibrosis	cystic fibrosis	sputum	Canada: Sherbrooke	SAMN10478204	GCF_004374005.1	ASM437400v1	Contig	latest	6563825	6124	3	4	1	0	0	0	0	0	0	0	0	1	0	0	0	0	0	0	0	0	0	0	0	0	0	0	0	0	0	0	0	0	0	0	0
Pseudomonas aeruginosa PAC107A	Pseudomonas aeruginosa	Homo sapiens	CF	cystic fibrosis	cystic fibrosis	NA	Canada: Sherbrooke	SAMN10478200	GCF_004374065.1	ASM437406v1	Contig	latest	6414270	6001	10	2	1	0	1	0	0	1	0	1	0	1	0	0	0	0	0	0	0	0	0	0	0	0	0	0	0	0	0	0	1	1	0	0	0
Pseudomonas aeruginosa PAC93B	Pseudomonas aeruginosa	Homo sapiens	CF	cystic fibrosis	cystic fibrosis	nasopharynx	Canada: Sherbrooke	SAMN10478195	GCF_004374075.1	ASM437407v1	Contig	latest	6648917	6196	10	4	1	0	0	0	0	1	0	2	0	0	0	0	1	0	1	0	0	0	0	0	0	0	0	0	0	1	0	0	0	1	0	0	0
Pseudomonas aeruginosa PAC93C	Pseudomonas aeruginosa	Homo sapiens	CF	cystic fibrosis	cystic fibrosis	nasopharynx	Canada: Sherbrooke	SAMN10478196	GCF_004374085.1	ASM437408v1	Contig	latest	6647227	6198	10	4	1	0	0	0	0	1	0	2	0	0	0	0	1	0	1	0	0	0	0	0	0	0	0	0	0	1	0	0	0	1	0	0	0
Pseudomonas aeruginosa PAC10B	Pseudomonas aeruginosa	Homo sapiens	CF	cystic fibrosis	cystic fibrosis	sputum	Canada: Sherbrooke	SAMN10478199	GCF_004374095.1	ASM437409v1	Contig	latest	6357016	5968	7	2	0	0	1	0	0	1	0	0	0	1	0	0	0	0	0	0	0	0	0	0	0	0	0	0	0	0	0	0	1	0	0	0	0
Pseudomonas aeruginosa PAC93A	Pseudomonas aeruginosa	Homo sapiens	CF	cystic fibrosis	cystic fibrosis	nasopharynx	Canada: Sherbrooke	SAMN10478194	GCF_004374105.1	ASM437410v1	Scaffold	latest	6637833	6191	10	4	1	0	0	0	0	1	0	2	0	0	0	0	1	0	1	0	0	0	0	0	0	0	0	0	0	1	0	0	0	1	0	0	0
Pseudomonas aeruginosa PAC6B	Pseudomonas aeruginosa	Homo sapiens	CF	cystic fibrosis	cystic fibrosis	sputum	Canada: Sherbrooke	SAMN10478191	GCF_004374165.1	ASM437416v1	Contig	latest	6579993	6139	10	4	1	0	0	0	0	1	0	2	0	0	0	0	1	0	1	0	0	0	0	0	0	0	0	0	0	1	0	0	0	1	0	0	0
Pseudomonas aeruginosa PAC54A	Pseudomonas aeruginosa	Homo sapiens	CF	cystic fibrosis	cystic fibrosis	nasopharynx	Canada: Sherbrooke	SAMN10478185	GCF_004374175.1	ASM437417v1	Contig	latest	6319729	5858	7	3	1	0	0	0	0	0	0	0	0	0	0	0	0	0	0	0	0	0	0	0	0	0	0	0	0	1	0	0	0	0	0	0	0
Pseudomonas aeruginosa 333S200112BSL_PA1	Pseudomonas aeruginosa	Homo sapiens	CF	cystic fibrosis	cystic fibrosis	sputum	Canada: Montreal	SAMN10478184	GCF_004374185.1	ASM437418v1	Contig	latest	6254783	5842	5	2	0	0	0	0	0	0	0	1	0	0	0	0	0	0	0	2	0	0	0	0	0	0	0	0	0	0	0	0	0	0	0	0	0
Pseudomonas aeruginosa PAC61A	Pseudomonas aeruginosa	Homo sapiens	CF	cystic fibrosis	cystic fibrosis	sputum	Canada: Sherbrooke	SAMN10478189	GCF_004374205.1	ASM437420v1	Contig	latest	6501365	6058	8	2	0	0	0	0	0	1	0	0	0	1	0	0	0	0	1	1	0	0	0	0	0	0	0	0	0	0	0	0	0	0	0	0	1
Pseudomonas aeruginosa 326S290611BSL_PA1	Pseudomonas aeruginosa	Homo sapiens	CF	cystic fibrosis	cystic fibrosis	sputum	Canada: Montreal	SAMN10478181	GCF_004374265.1	ASM437426v1	Contig	latest	6231263	5806	5	2	0	0	0	0	0	0	0	1	0	0	0	0	0	0	0	2	0	0	0	0	0	0	0	0	0	0	0	0	0	0	0	0	0
Pseudomonas aeruginosa 318S170811BSL_PA1	Pseudomonas aeruginosa	Homo sapiens	CF	cystic fibrosis	cystic fibrosis	sputum	Canada: Montreal	SAMN10478177	GCF_004374295.1	ASM437429v1	Contig	latest	6504857	6058	3	3	0	0	1	0	0	0	0	0	1	0	0	0	0	0	0	0	1	0	0	0	0	0	0	0	0	0	0	0	0	0	0	0	0
Pseudomonas aeruginosa 298S020611BSL_PA1	Pseudomonas aeruginosa	Homo sapiens	CF	cystic fibrosis	cystic fibrosis	sputum	Canada: Montreal	SAMN10478175	GCF_004374315.1	ASM437431v1	Contig	latest	6894145	6474	14	4	1	0	1	0	0	0	0	2	0	1	0	0	0	0	1	0	0	0	0	0	0	0	0	0	1	0	0	0	1	1	0	0	0
Pseudomonas aeruginosa 274S010611BSL_PA1	Pseudomonas aeruginosa	Homo sapiens	CF	cystic fibrosis	cystic fibrosis	sputum	Canada: Montreal	SAMN10478167	GCF_004374385.1	ASM437438v1	Contig	latest	6489491	6028	4	1	0	0	0	0	0	0	0	0	0	1	0	0	0	0	0	0	0	0	0	0	0	0	0	0	0	1	0	0	0	0	0	0	0
Pseudomonas aeruginosa 295s071211BSL_PA1	Pseudomonas aeruginosa	Homo sapiens	CF	cystic fibrosis	cystic fibrosis	sputum	Canada: Montreal	SAMN10478173	GCF_004374415.1	ASM437441v1	Scaffold	latest	6423108	5865	4	1	0	0	0	0	1	0	0	0	0	0	0	0	1	0	0	1	0	0	0	0	0	0	0	0	0	0	0	1	0	0	0	0	0
Pseudomonas aeruginosa 272S250511BSL_PA1	Pseudomonas aeruginosa	Homo sapiens	CF	cystic fibrosis	cystic fibrosis	sputum	Canada: Montreal	SAMN10478166	GCF_004374425.1	ASM437442v1	Contig	latest	6618332	6025	10	2	0	0	1	0	0	1	0	2	0	0	1	0	1	1	0	0	0	0	0	1	1	0	0	0	0	1	0	0	0	0	0	0	0
Pseudomonas aeruginosa PAC74A	Pseudomonas aeruginosa	Homo sapiens	CF	cystic fibrosis	cystic fibrosis	sputum	Canada: Sherbrooke	SAMN10478193	GCF_004374485.1	ASM437448v1	Contig	latest	6580246	6140	10	4	1	0	0	0	0	1	0	2	0	0	0	0	1	0	1	0	0	0	0	0	0	0	0	0	0	1	0	0	0	1	0	0	0
Pseudomonas aeruginosa PAC39A	Pseudomonas aeruginosa	Homo sapiens	CF	cystic fibrosis	cystic fibrosis	sputum	Canada: Sherbrooke	SAMN10478192	GCF_004374495.1	ASM437449v1	Contig	latest	6578955	6131	10	3	1	0	0	0	0	1	0	2	0	0	0	0	1	0	1	0	0	0	0	0	0	0	0	0	0	1	0	0	0	1	0	0	0
Pseudomonas aeruginosa PAC6A	Pseudomonas aeruginosa	Homo sapiens	CF	cystic fibrosis	cystic fibrosis	sputum	Canada: Sherbrooke	SAMN10478190	GCF_004374505.1	ASM437450v1	Contig	latest	6652899	6180	10	2	1	0	0	0	0	1	0	2	0	0	0	0	1	0	1	0	0	0	0	0	0	0	0	0	0	1	0	0	0	1	0	0	0
Pseudomonas aeruginosa 259S240811BSL_PA1	Pseudomonas aeruginosa	Homo sapiens	CF	cystic fibrosis	cystic fibrosis	sputum	Canada: Montreal	SAMN10478163	GCF_004374515.1	ASM437451v1	Contig	latest	6627445	6227	11	3	1	0	1	0	0	1	0	1	0	1	0	0	0	1	0	0	0	0	0	0	0	0	0	0	0	0	0	0	1	1	0	0	0
Pseudomonas aeruginosa PAC46A	Pseudomonas aeruginosa	Homo sapiens	CF	cystic fibrosis	cystic fibrosis	sputum	Canada: Sherbrooke	SAMN10478188	GCF_004374525.1	ASM437452v1	Contig	latest	6504440	6063	8	2	0	0	0	0	0	1	0	0	0	1	0	0	0	0	1	1	0	0	0	0	0	0	0	0	0	0	0	0	0	0	0	0	1
Pseudomonas aeruginosa PAC5B	Pseudomonas aeruginosa	Homo sapiens	CF	cystic fibrosis	cystic fibrosis	sputum	Canada: Sherbrooke	SAMN10478187	GCF_004374585.1	ASM437458v1	Contig	latest	6503267	6061	8	3	0	0	0	0	0	1	0	0	0	1	0	0	0	0	1	1	0	0	0	0	0	0	0	0	0	0	0	0	0	0	0	0	1
Pseudomonas aeruginosa PAC5A	Pseudomonas aeruginosa	Homo sapiens	CF	cystic fibrosis	cystic fibrosis	sputum	Canada: Sherbrooke	SAMN10478186	GCF_004374605.1	ASM437460v1	Contig	latest	6545027	6002	10	3	0	0	0	0	0	1	0	0	0	1	0	0	0	0	1	1	0	0	0	0	0	0	0	0	0	0	0	1	0	0	0	0	1
Pseudomonas aeruginosa 320S290711BSL_PA1	Pseudomonas aeruginosa	Homo sapiens	CF	cystic fibrosis	cystic fibrosis	sputum	Canada: Montreal	SAMN10478179	GCF_004374615.1	ASM437461v1	Contig	latest	6954916	6460	11	2	1	0	0	0	0	1	0	1	0	0	0	0	1	0	1	1	0	0	0	0	1	0	0	0	0	2	0	0	0	0	2	0	0
Pseudomonas aeruginosa 313s141011BSL_PA1	Pseudomonas aeruginosa	Homo sapiens	CF	cystic fibrosis	cystic fibrosis	sputum	Canada: Montreal	SAMN10478176	GCF_004374625.1	ASM437462v1	Contig	latest	6384539	5897	3	2	0	0	0	0	0	0	0	0	0	0	1	0	0	0	0	0	0	0	0	0	0	0	0	0	0	0	0	0	0	0	0	0	0
Pseudomonas aeruginosa 293S080611BSL_PA1	Pseudomonas aeruginosa	Homo sapiens	CF	cystic fibrosis	cystic fibrosis	sputum	Canada: Montreal	SAMN10478171	GCF_004374685.1	ASM437468v1	Contig	latest	6337735	5780	4	1	0	0	0	0	1	0	0	0	0	0	0	0	1	0	0	1	0	0	0	0	0	0	0	0	0	0	0	1	0	0	0	0	0
Pseudomonas aeruginosa 286S270711BSL_PA1	Pseudomonas aeruginosa	Homo sapiens	CF	cystic fibrosis	cystic fibrosis	sputum	Canada: Montreal	SAMN10478170	GCF_004374705.1	ASM437470v1	Contig	latest	6922299	6430	7	5	0	0	0	0	0	0	0	1	0	0	0	0	0	0	0	0	0	0	0	1	0	0	0	1	0	0	0	1	1	0	0	0	0
Pseudomonas aeruginosa 278S180511BSL_PA1	Pseudomonas aeruginosa	Homo sapiens	CF	cystic fibrosis	cystic fibrosis	sputum	Canada: Montreal	SAMN10478168	GCF_004375075.1	ASM437507v1	Contig	latest	6934933	6510	15	4	1	0	1	0	0	1	0	1	0	1	0	0	2	0	1	0	0	0	0	0	0	0	0	0	0	0	0	0	1	1	0	0	0
Pseudomonas aeruginosa 197S020911BSL_PA1	Pseudomonas aeruginosa	Homo sapiens	CF	cystic fibrosis	cystic fibrosis	sputum	Canada: Montreal	SAMN10478157	GCF_004375205.1	ASM437520v1	Contig	latest	6307533	5843	5	2	0	0	1	0	0	0	0	0	0	1	0	0	0	0	0	0	0	0	0	0	0	1	0	0	0	1	0	0	0	0	0	0	0
Pseudomonas aeruginosa 175S070312EX2DAY21_PA1	Pseudomonas aeruginosa	Homo sapiens	CF	cystic fibrosis	cystic fibrosis	sputum	Canada: Montreal	SAMN10478152	GCF_004375325.1	ASM437532v1	Contig	latest	6298080	5735	6	2	0	0	1	0	0	0	0	0	0	1	0	0	0	1	0	0	0	0	0	0	0	1	0	0	0	1	0	0	0	0	0	0	0
Pseudomonas aeruginosa 128S180412BSL_PA2	Pseudomonas aeruginosa	Homo sapiens	CF	cystic fibrosis	cystic fibrosis	sputum	Canada: Montreal	SAMN10478145	GCF_004375375.1	ASM437537v1	Contig	latest	6719442	6126	14	2	1	0	1	0	0	1	0	2	0	1	0	0	0	0	1	0	0	0	0	0	0	0	0	1	1	0	0	0	1	1	0	0	0
Pseudomonas aeruginosa 136S260811BSL_PA1	Pseudomonas aeruginosa	Homo sapiens	CF	cystic fibrosis	cystic fibrosis	sputum	Canada: Montreal	SAMN10478146	GCF_004375385.1	ASM437538v1	Contig	latest	6295265	5826	6	2	0	0	1	0	0	0	0	0	0	1	0	0	0	1	0	0	0	0	0	0	0	1	0	0	0	1	0	0	0	0	0	0	0
Pseudomonas aeruginosa 66S100212BSL _PA1	Pseudomonas aeruginosa	Homo sapiens	CF	cystic fibrosis	cystic fibrosis	sputum	Canada: Montreal	SAMN10478144	GCF_004375425.1	ASM437542v1	Contig	latest	6650818	6230	6	4	0	0	0	0	0	0	0	1	0	0	0	0	1	0	0	0	0	0	0	0	0	0	0	0	0	1	0	0	0	0	0	0	0
Pseudomonas aeruginosa 37s051011BSL_PA1	Pseudomonas aeruginosa	Homo sapiens	CF	cystic fibrosis	cystic fibrosis	sputum	Canada: Montreal	SAMN10478141	GCF_004375455.1	ASM437545v1	Contig	latest	6216181	5743	7	2	2	0	1	0	1	0	0	0	1	0	0	0	0	0	0	1	0	0	0	0	0	0	0	0	0	0	0	0	0	1	0	0	0
Pseudomonas aeruginosa 29S030611BSL_PA1	Pseudomonas aeruginosa	Homo sapiens	CF	cystic fibrosis	cystic fibrosis	sputum	Canada: Montreal	SAMN10478140	GCF_004375475.1	ASM437547v1	Contig	latest	6318734	5671	6	1	1	0	0	0	0	0	0	0	0	0	0	0	0	0	0	0	0	0	0	0	0	0	0	0	0	1	0	0	0	0	0	0	0
Pseudomonas aeruginosa 201s070911bsl_PA1	Pseudomonas aeruginosa	Homo sapiens	CF	cystic fibrosis	cystic fibrosis	sputum	Canada: Montreal	SAMN10478161	GCF_004375495.1	ASM437549v1	Contig	latest	6811669	6275	10	4	2	0	0	0	0	1	0	0	0	2	0	1	2	0	1	1	0	0	0	0	0	0	0	0	0	0	0	0	0	0	0	0	0
Pseudomonas aeruginosa 2S030611BSL_PA1	Pseudomonas aeruginosa	Homo sapiens	CF	cystic fibrosis	cystic fibrosis	sputum	Canada: Montreal	SAMN10478139	GCF_004375515.1	ASM437551v1	Contig	latest	6596134	6003	14	4	1	0	1	0	0	0	0	1	0	2	0	0	2	0	1	1	0	0	0	0	0	0	0	0	0	0	0	0	0	0	0	0	0
Pseudomonas aeruginosa 266S141211BSL_PA1	Pseudomonas aeruginosa	Homo sapiens	CF	cystic fibrosis	cystic fibrosis	sputum	Canada: Montreal	SAMN10478165	GCF_004375525.1	ASM437552v1	Contig	latest	6711738	6262	11	4	1	0	0	0	0	1	0	2	0	0	0	0	1	0	1	0	0	0	0	0	0	0	0	0	0	1	0	0	0	1	0	0	0
Pseudomonas aeruginosa 192S190811BSL_PA1	Pseudomonas aeruginosa	Homo sapiens	CF	cystic fibrosis	cystic fibrosis	sputum	Canada: Montreal	SAMN10478154	GCF_004375535.1	ASM437553v1	Contig	latest	6299581	5753	7	1	1	0	0	0	0	1	0	0	0	0	0	0	0	1	0	0	0	0	0	0	0	0	0	0	0	2	0	1	0	0	0	0	0
Pseudomonas aeruginosa 44s031011BSL_PA1	Pseudomonas aeruginosa	Homo sapiens	CF	cystic fibrosis	cystic fibrosis	sputum	Canada: Montreal	SAMN10478142	GCF_004375595.1	ASM437559v1	Contig	latest	6460976	6001	4	4	0	0	1	0	0	0	0	0	0	0	0	0	0	0	0	1	0	0	0	0	0	0	0	0	1	0	0	1	0	0	0	0	0
Pseudomonas aeruginosa 4094345290	Pseudomonas aeruginosa	Homo sapiens	CF	cystic fibrosis	cystic fibrosis	sputum	Canada: Rouyn-Noranda	SAMN10478351	GCF_004378695.1	ASM437869v1	Contig	latest	7077392	6616	14	8	2	0	0	0	0	1	0	2	0	0	0	0	1	0	1	1	0	0	0	0	1	0	0	0	0	2	0	0	0	1	2	0	0
Pseudomonas aeruginosa PAC31A	Pseudomonas aeruginosa	Homo sapiens	CF	cystic fibrosis	cystic fibrosis	sputum	Canada: Sherbrooke	SAMN10478233	GCF_004378725.1	ASM437872v1	Contig	latest	6486658	6040	8	3	0	0	1	0	0	1	1	1	0	1	0	0	0	0	0	0	0	0	0	0	0	0	0	0	0	0	0	0	0	0	0	0	0
Pseudomonas aeruginosa PAC44B	Pseudomonas aeruginosa	Homo sapiens	CF	cystic fibrosis	cystic fibrosis	adult male cystic fibrosis patient	Canada: Sherbrooke	SAMN10478227	GCF_004378735.1	ASM437873v1	Contig	latest	6775321	6316	13	2	1	0	1	0	0	1	0	1	0	1	1	0	0	0	1	0	0	0	0	0	0	0	0	0	1	0	0	0	1	1	0	0	0
Pseudomonas aeruginosa PAC44A	Pseudomonas aeruginosa	Homo sapiens	CF	cystic fibrosis	cystic fibrosis	sputum	Canada: Sherbrooke	SAMN10478226	GCF_004378745.1	ASM437874v1	Contig	latest	6774279	6315	13	3	1	0	1	0	0	1	0	1	0	1	1	0	0	0	1	0	0	0	0	0	0	0	0	0	1	0	0	0	1	1	0	0	0
Pseudomonas aeruginosa 175S070312EX2DAY21_PA2	Pseudomonas aeruginosa	Homo sapiens	CF	cystic fibrosis	cystic fibrosis	sputum	Canada: Montreal	SAMN10478153	GCF_004378755.1	ASM437875v1	Scaffold	latest	6292018	5726	6	3	0	0	1	0	0	0	0	0	0	1	0	0	0	1	0	0	0	0	0	0	0	1	0	0	0	1	0	0	0	0	0	0	0
Pseudomonas aeruginosa MUC-N1	Pseudomonas aeruginosa	NA	CF	Cystic fibrosis	Cystic fibrosis	Sputum sample	France	SAMN12911398	GCF_008843065.1	ASM884306v1	Contig	latest	6206257	5765	2	1	1	0	0	0	0	0	0	0	0	0	0	0	0	0	0	0	0	0	0	0	0	0	0	0	0	0	0	0	0	0	0	0	0
Pseudomonas aeruginosa MUC-P5	Pseudomonas aeruginosa	NA	CF	Cystic fibrosis	Cystic fibrosis	Sputum sample	France	SAMN12911401	GCF_008843075.1	ASM884307v1	Contig	latest	6306146	5840	3	5	0	0	0	0	1	0	0	0	0	0	0	0	0	0	0	1	0	0	0	0	0	0	0	0	0	0	0	0	0	0	0	0	0
Pseudomonas aeruginosa MUC-N2	Pseudomonas aeruginosa	NA	CF	Cystic fibrosis	Cystic fibrosis	Sputum sample	France	SAMN12911399	GCF_008843085.1	ASM884308v1	Contig	latest	6205784	5761	2	1	1	0	0	0	0	0	0	0	0	0	0	0	0	0	0	0	0	0	0	0	0	0	0	0	0	0	0	0	0	0	0	0	0
Pseudomonas aeruginosa MUC-P4	Pseudomonas aeruginosa	NA	CF	Cystic fibrosis	Cystic fibrosis	Sputum sample	France	SAMN12911400	GCF_008843095.1	ASM884309v1	Contig	latest	6209789	5734	6	1	0	0	1	0	1	0	0	0	1	0	0	0	0	0	0	0	0	0	0	0	0	0	0	0	0	1	0	0	0	0	0	0	0
Pseudomonas aeruginosa 2596	Pseudomonas aeruginosa	NA	CF	Cystic fibrosis	Cystic fibrosis	sputum	France: Lyon	SAMN12636343	GCF_009650455.1	ASM965045v1	Contig	latest	6705315	6127	15	5	0	0	1	0	0	1	0	3	0	0	1	0	1	1	0	0	0	0	0	2	1	0	0	0	0	0	0	0	0	0	0	0	1
Pseudomonas aeruginosa 2600	Pseudomonas aeruginosa	NA	CF	Cystic fibrosis	Cystic fibrosis	sputum	France: Lyon	SAMN12636402	GCF_009650545.1	ASM965054v1	Contig	latest	6321190	5781	6	2	0	0	1	0	0	0	0	0	0	0	0	0	0	0	0	1	0	0	0	0	0	0	0	0	0	0	0	0	0	0	0	0	2
Pseudomonas aeruginosa 21114	Pseudomonas aeruginosa	NA	CF	Cystic fibrosis	Cystic fibrosis	sputum	Brazil: Rio de Janeiro	SAMN13159203	GCF_009830175.1	ASM983017v1	Contig	latest	6390267	5844	4	3	0	0	0	0	0	0	0	0	0	0	0	0	0	0	0	1	0	0	0	0	0	0	0	0	0	0	0	0	0	0	0	0	0
Pseudomonas aeruginosa 21107	Pseudomonas aeruginosa	NA	CF	Cystic fibrosis	Cystic fibrosis	sputum	Brazil: Rio de Janeiro	SAMN13158036	GCF_009830185.1	ASM983018v1	Contig	latest	6384922	5785	3	3	0	0	0	0	0	0	0	0	0	0	0	0	0	0	0	1	0	0	0	0	0	0	0	0	0	0	0	0	0	0	0	0	0
Pseudomonas aeruginosa 21167	Pseudomonas aeruginosa	NA	CF	Cystic fibrosis	Cystic fibrosis	sputum	Brazil: Rio de Janeiro	SAMN13159397	GCF_009830195.1	ASM983019v1	Contig	latest	6386142	5776	3	3	0	0	0	0	0	0	0	0	0	0	0	0	0	0	0	1	0	0	0	0	0	0	0	0	0	0	0	0	0	0	0	0	0
Pseudomonas aeruginosa 21113	Pseudomonas aeruginosa	NA	CF	Cystic fibrosis	Cystic fibrosis	sputum	Brazil: Rio de Janeiro	SAMN13159202	GCF_009830205.1	ASM983020v1	Contig	latest	6390776	5839	4	2	0	0	0	0	0	0	0	0	0	0	0	0	0	0	0	1	0	0	0	0	0	0	0	0	0	0	0	0	0	0	0	0	0
Pseudomonas aeruginosa 21168	Pseudomonas aeruginosa	NA	CF	Cystic fibrosis	Cystic fibrosis	sputum	Brazil: Rio de Janeiro	SAMN13159398	GCF_009830215.1	ASM983021v1	Contig	latest	6392517	5848	4	2	0	0	0	0	0	0	0	0	0	0	0	0	0	0	0	1	0	0	0	0	0	0	0	0	0	0	0	0	0	0	0	0	0
Pseudomonas aeruginosa 21169	Pseudomonas aeruginosa	NA	CF	Cystic fibrosis	Cystic fibrosis	sputum	Brazil: Rio de Janeiro	SAMN13159401	GCF_009830275.1	ASM983027v1	Contig	latest	6386368	5790	3	2	0	0	0	0	0	0	0	0	0	0	0	0	0	0	0	1	0	0	0	0	0	0	0	0	0	0	0	0	0	0	0	0	0
Pseudomonas aeruginosa Pa-3	Pseudomonas aeruginosa	NA	CF	cystic fibrosis	cystic fibrosis	tracheal aspirate	Pakistan	SAMN14463699	GCF_011947185.1	ASM1194718v1	Scaffold	latest	7017375	6505	15	9	3	0	0	0	0	0	0	0	0	0	0	0	0	0	0	1	0	0	0	1	0	0	0	0	1	1	1	0	0	1	1	0	0
Pseudomonas aeruginosa CF023-Psa42	Pseudomonas aeruginosa	NA	CF	Cystic fribosis	Cystic fribosis	Pharyngeal secretion	Mexico: Mexico City	SAMN15581670	GCF_014048435.1	ASM1404843v1	Contig	latest	6593126	6127	6	5	2	0	0	0	0	0	0	1	0	1	0	0	0	0	0	0	0	0	0	1	0	0	0	0	0	0	0	0	0	0	0	0	0
Pseudomonas aeruginosa AR86	Pseudomonas aeruginosa	NA	CF	Cystic fibrosis	Cystic fibrosis	Sputum sample	Italy:Ancona	SAMN18452711	GCF_017653735.1	ASM1765373v1	Contig	latest	6664026	6015	10	2	1	0	0	1	0	1	0	1	0	1	1	0	0	0	0	1	0	0	0	0	0	0	0	0	0	0	0	0	0	0	0	0	0
Pseudomonas aeruginosa MS6005	Pseudomonas aeruginosa	NA	CF	cystic fibrosis	cystic fibrosis	tracheal aspirate	Spain: Santander	SAMN17602089	GCF_018423525.1	ASM1842352v1	Contig	latest	6334587	5723	8	2	0	0	1	1	0	0	0	0	0	1	0	0	0	0	1	0	0	0	0	0	0	0	0	0	0	0	0	0	0	0	0	0	0
Pseudomonas aeruginosa MS6004	Pseudomonas aeruginosa	NA	CF	cystic fibrosis	cystic fibrosis	tracheal aspirate	Spain: Santander	SAMN17602088	GCF_018423545.1	ASM1842354v1	Contig	latest	6450679	5847	8	3	0	0	1	1	0	0	0	0	0	1	0	0	0	0	1	0	0	0	0	0	0	0	0	0	0	0	0	0	0	0	0	0	0
Pseudomonas aeruginosa MS6003	Pseudomonas aeruginosa	NA	CF	cystic fibrosis	cystic fibrosis	sputum	Spain: Santander	SAMN17602087	GCF_018423565.1	ASM1842356v1	Contig	latest	6339440	5731	8	2	0	0	1	1	0	0	0	0	0	1	0	0	0	0	1	0	0	0	0	0	0	0	0	0	0	0	0	0	0	0	0	0	0
Pseudomonas aeruginosa MS6000	Pseudomonas aeruginosa	NA	CF	cystic fibrosis	cystic fibrosis	sputum	Spain: Santander	SAMN17602085	GCF_018423585.1	ASM1842358v1	Contig	latest	6326892	5712	8	2	0	0	1	1	0	0	0	0	0	1	0	0	0	0	1	0	0	0	0	0	0	0	0	0	0	0	0	0	0	0	0	0	0
Pseudomonas aeruginosa MS6002	Pseudomonas aeruginosa	NA	CF	cystic fibrosis	cystic fibrosis	sputum	Spain: Santander	SAMN17602086	GCF_018423595.1	ASM1842359v1	Contig	latest	6324360	5706	8	2	0	0	1	1	0	0	0	0	0	1	0	0	0	0	1	0	0	0	0	0	0	0	0	0	0	0	0	0	0	0	0	0	0
Pseudomonas aeruginosa PA761	Pseudomonas aeruginosa	NA	CF	Cystic Fibrosis	Cystic Fibrosis	sputum	USA: San Diego	SAMN19070748	GCF_018724905.1	ASM1872490v1	Scaffold	latest	6471352	5827	4	4	1	0	1	0	0	0	0	0	0	0	0	0	0	0	0	0	0	0	0	0	0	0	0	0	0	0	0	0	0	0	0	0	0
Pseudomonas aeruginosa PA763	Pseudomonas aeruginosa	NA	CF	Cystic Fibrosis	Cystic Fibrosis	sputum	USA: San Diego	SAMN19070750	GCF_018724925.1	ASM1872492v1	Scaffold	latest	6401799	5791	4	3	1	0	1	0	0	0	0	0	0	0	0	0	0	0	0	0	0	0	0	0	0	0	0	0	0	0	0	0	0	0	0	0	0
Pseudomonas aeruginosa PA765	Pseudomonas aeruginosa	NA	CF	Cystic Fibrosis	Cystic Fibrosis	sputum	USA: San Diego	SAMN19070752	GCF_018724945.1	ASM1872494v1	Scaffold	latest	6386035	5787	4	NA	1	0	1	0	0	0	0	0	0	0	0	0	0	0	0	0	0	0	0	0	0	0	0	0	0	0	0	0	0	0	0	0	0
Pseudomonas aeruginosa PA762	Pseudomonas aeruginosa	NA	CF	Cystic Fibrosis	Cystic Fibrosis	sputum	USA: San Diego	SAMN19070749	GCF_018724955.1	ASM1872495v1	Scaffold	latest	6446624	5767	4	3	1	0	1	0	0	0	0	0	0	0	0	0	0	0	0	0	0	0	0	0	0	0	0	0	0	0	0	0	0	0	0	0	0
Pseudomonas aeruginosa PA764	Pseudomonas aeruginosa	NA	CF	Cystic Fibrosis	Cystic Fibrosis	sputum	USA: San Diego	SAMN19070751	GCF_018724965.1	ASM1872496v1	Scaffold	latest	6474456	5839	3	NA	1	0	1	0	0	0	0	0	0	0	0	0	0	0	0	0	0	0	0	0	0	0	0	0	0	0	0	0	0	0	0	0	0
Pseudomonas aeruginosa PA291	Pseudomonas aeruginosa	NA	CF	Cystic Fibrosis	Cystic Fibrosis	sputum sample	USA: San Diego	SAMN19026471	GCF_018736165.1	ASM1873616v1	Scaffold	latest	6259915	5449	2	3	0	0	0	0	0	0	0	0	0	0	0	0	0	0	1	0	0	0	0	0	0	0	0	0	0	0	0	0	0	0	0	0	0
Pseudomonas aeruginosa CLN_26	Pseudomonas aeruginosa	NA	CF	Cystic fibrosis	Cystic fibrosis	patient with cystic fibrosis	Netherlands:Amsterdam	SAMN15889715	GCF_018920465.1	ASM1892046v1	Contig	latest	6328939	5656	6	1	0	0	1	0	0	0	0	1	1	0	0	0	1	0	0	0	1	0	0	0	0	1	0	0	0	0	0	0	0	0	0	0	0
Pseudomonas aeruginosa FADDI-PA060	Pseudomonas aeruginosa	NA	CF	Cystic fibrosis	Cystic fibrosis	sputum	Denmark	SAMN16236913	GCF_019758675.1	ASM1975867v1	Contig	latest	6372084	5758	5	3	0	0	1	0	0	1	0	0	0	2	0	0	0	0	0	0	1	0	0	0	0	0	0	0	0	0	0	0	0	0	0	0	0
Pseudomonas aeruginosa FADDI-PA107	Pseudomonas aeruginosa	NA	CF	Cystic fibrosis	Cystic fibrosis	sputum	United Kingdom: England	SAMN16236914	GCF_019758955.1	ASM1975895v1	Contig	latest	6265476	5602	4	4	0	0	0	1	0	0	0	1	0	1	0	0	0	0	0	0	0	0	0	0	0	0	0	0	0	1	0	0	0	0	0	0	0
Pseudomonas aeruginosa 12_6494	Pseudomonas aeruginosa	NA	CF	Cystic fibrosis	Cystic fibrosis	tracheal aspirate	Spain: Santander	SAMN15616585	GCF_020102795.1	ASM2010279v1	Contig	latest	6316409	5700	8	2	0	0	1	1	0	0	0	0	0	1	0	0	0	0	1	0	0	0	0	0	0	0	0	0	0	0	0	0	0	0	0	0	0
Pseudomonas aeruginosa Pa_41748/2	Pseudomonas aeruginosa	NA	CF	cystic fibrosis	cystic fibrosis	missing	Russia: Moscow	SAMN22211884	GCF_021294975.1	ASM2129497v1	Scaffold	latest	6491993	5885	8	4	1	0	0	0	0	0	0	2	0	1	0	0	2	0	1	0	0	0	0	0	0	0	0	0	0	0	0	0	0	0	0	0	0
Pseudomonas aeruginosa Pa_41755/1	Pseudomonas aeruginosa	NA	CF	cystic fibrosis	cystic fibrosis	missing	Russia: Moscow	SAMN22211885	GCF_021294985.1	ASM2129498v1	Scaffold	latest	6780729	6171	7	7	1	0	0	0	0	0	0	1	0	1	0	0	1	0	0	0	0	0	0	0	0	0	0	0	0	0	0	0	0	0	0	0	0
Pseudomonas aeruginosa Pa_128/2	Pseudomonas aeruginosa	NA	CF	cystic fibrosis	cystic fibrosis	sputum	Russia: Samara	SAMN22211881	GCF_021295015.1	ASM2129501v1	Scaffold	latest	6716309	6083	7	4	1	0	0	0	0	0	0	1	0	1	0	0	1	0	0	0	0	0	0	0	0	0	0	0	0	0	0	0	0	0	0	0	0
Pseudomonas aeruginosa Pa_98/3	Pseudomonas aeruginosa	NA	CF	cystic fibrosis	cystic fibrosis	sputum	Russia: Samara	SAMN22211882	GCF_021295035.1	ASM2129503v1	Scaffold	latest	6824374	6279	9	11	1	0	0	0	0	0	0	2	0	1	0	0	2	0	1	0	0	0	0	0	0	0	0	0	0	0	0	0	0	0	0	0	0
Pseudomonas aeruginosa Pa_316/1	Pseudomonas aeruginosa	NA	CF	cystic fibrosis	cystic fibrosis	throat swab	Russia: Moscow	SAMN22211883	GCF_021295055.1	ASM2129505v1	Scaffold	latest	6973243	6646	9	8	1	0	0	0	0	0	0	2	0	1	0	0	2	0	1	0	0	0	0	0	0	0	0	0	0	0	0	0	0	0	0	0	0
Pseudomonas aeruginosa Pa_317/1	Pseudomonas aeruginosa	NA	CF	cystic fibrosis	cystic fibrosis	throat swab	Russia: Moscow	SAMN22211880	GCF_021295075.1	ASM2129507v1	Scaffold	latest	6945678	6371	11	5	2	0	0	0	0	1	0	0	0	1	0	0	1	0	0	0	0	0	0	1	0	0	0	0	1	1	0	0	0	0	0	0	0
Pseudomonas aeruginosa Pae_AZ04	Pseudomonas aeruginosa	NA	CF	Cystic Fibrosis	Cystic Fibrosis	sputum	USA	SAMN14145399	GCF_022807835.1	ASM2280783v1	Scaffold	latest	6810303	6242	21	6	4	0	0	0	0	0	0	1	0	2	1	0	0	0	0	1	0	0	2	1	1	0	0	0	0	2	0	0	0	1	1	0	0
Pseudomonas aeruginosa Pa I.31	Pseudomonas aeruginosa	NA	CF	Cystic fibrosis	Cystic fibrosis	sputum lung	France: Montpellier	SAMN27380024	GCF_022976535.1	ASM2297653v1	Contig	latest	6631158	6110	7	5	0	0	0	0	0	1	0	1	0	0	0	0	1	0	0	0	0	0	0	0	0	0	0	0	0	1	0	0	0	0	0	0	0
Pseudomonas aeruginosa Pa II.17	Pseudomonas aeruginosa	NA	CF	Cystic fibrosis	Cystic fibrosis	sputum lung	France: Montpellier	SAMN27380025	GCF_022976545.1	ASM2297654v1	Contig	latest	6272285	5691	4	2	0	0	1	0	0	0	0	0	0	0	1	0	0	0	0	0	0	0	0	0	0	0	0	0	0	0	0	0	0	0	0	0	0
Pseudomonas aeruginosa PSA-BAB-IMI-103041	Pseudomonas aeruginosa	NA	CF	Cystic fibrosis	Cystic fibrosis	pulmonary sample	Netherlands: Utrecht	SAMN11339260	GCF_023656165.1	ASM2365616v1	Scaffold	latest	6566959	6004	7	3	0	0	0	0	0	1	0	1	0	0	0	0	1	0	0	0	0	0	0	0	0	0	0	0	0	1	0	0	0	0	0	0	0
Pseudomonas aeruginosa PSA-BAB-IMI-102768	Pseudomonas aeruginosa	NA	CF	cystic fibrosis	cystic fibrosis	sputum	Netherlands:Utrecht	SAMN11159050	GCF_023656185.1	ASM2365618v1	Scaffold	latest	7037271	6551	10	6	1	0	0	0	1	1	0	1	0	1	0	0	0	0	1	1	0	0	0	0	0	1	0	0	0	0	0	0	0	0	0	0	0
Pseudomonas aeruginosa C30 - Assembly GCF_023743275.1	Pseudomonas aeruginosa	NA	CF	Cystic fibrosis	Cystic fibrosis	sputum	Italy: Ancona	SAMN28788845	GCF_023743275.1	ASM2374327v1	Contig	latest	6967608	6397	16	5	1	0	1	1	0	0	0	0	0	0	0	0	0	0	0	1	0	0	0	1	1	0	0	0	1	2	0	0	0	1	1	0	0
Pseudomonas aeruginosa PA01:dTomato-31929	Pseudomonas aeruginosa	NA	CF	Cystic Fibrosis associated pneumonia	Cystic Fibrosis associated pneumonia	Ancestral PA01	United Kingdom: York	SAMN24000180	GCF_024106415.1	ASM2410641v1	Contig	latest	6269072	5750	3	2	1	0	0	0	0	0	0	0	0	1	0	0	0	0	0	0	0	0	0	0	0	0	0	0	0	0	0	0	0	0	0	0	0
Pseudomonas aeruginosa 2C22	Pseudomonas aeruginosa	Homo sapiens	NonCF	chronic obstructive pulmonary disease	chronic obstructive pulmonary disease	COPD patient	USA	SAMN05226631	GCF_003698025.1	ASM369802v1	Contig	latest	6486503	6023	9	2	0	0	1	0	0	0	0	1	0	1	0	0	0	0	1	1	1	0	0	0	0	0	0	0	0	0	0	0	0	0	0	0	0
Pseudomonas aeruginosa 3C52(K)	Pseudomonas aeruginosa	Homo sapiens	NonCF	bronchiectasis	Chronic bronchitis	patient with bronchiectasis	United Kingdom	SAMN05226608	GCF_003698705.1	ASM369870v1	Contig	latest	6501185	5913	9	3	1	0	0	0	0	0	0	0	0	0	0	0	0	0	0	1	0	0	0	1	1	0	0	0	0	1	0	0	0	0	0	0	0
Pseudomonas aeruginosa PA-NM-079	Pseudomonas aeruginosa	NA	NonCF	unknown	unknown	BAL	USA: Chicago	SAMN12162674	GCF_006704255.1	ASM670425v1	Contig	latest	7199132	6847	13	5	0	0	0	1	0	1	0	3	0	0	0	0	1	0	1	2	0	0	0	0	0	0	0	0	0	0	0	0	0	0	0	0	0
Pseudomonas aeruginosa PA-NM-069	Pseudomonas aeruginosa	NA	NonCF	unknown	unknown	BAL	USA: Chicago	SAMN12162672	GCF_006704275.1	ASM670427v1	Contig	latest	7204989	6840	13	5	0	0	0	1	0	1	0	3	0	0	0	0	1	0	1	2	0	0	0	0	0	0	0	0	0	0	0	0	0	0	0	0	0
Pseudomonas aeruginosa PA-NM-015	Pseudomonas aeruginosa	NA	NonCF	unknown	unknown	BAL	USA: Chicago	SAMN12162671	GCF_006704355.1	ASM670435v1	Contig	latest	6661543	6237	5	4	0	0	0	0	0	1	0	1	0	0	0	0	0	0	0	0	0	0	0	0	0	0	0	0	0	0	0	0	0	0	0	0	0
Pseudomonas aeruginosa BWH011	Pseudomonas aeruginosa	NA	NonCF	unknown	unknown	BAL	USA: Boston	SAMN12162683	GCF_006704795.1	ASM670479v1	Contig	latest	7075697	6687	12	10	1	0	0	1	0	1	0	0	0	1	0	0	2	0	2	2	0	0	0	0	0	0	0	0	0	0	0	0	0	0	0	0	0
Pseudomonas aeruginosa KE3851	Pseudomonas aeruginosa	NA	NonCF	pneumonia	pneumonia	tracheal secretion	bloodstream infection	SAMN12349725	GCF_019800235.1	ASM1980023v1	Contig	latest	6798458	6257	6	5	1	0	1	0	0	1	0	0	0	0	0	0	0	0	0	0	0	0	0	0	0	0	0	0	0	0	0	0	0	0	0	0	1
Pseudomonas aeruginosa P5-S8	Pseudomonas aeruginosa	NA	NonCF	Chronic bronchitis	Chronic bronchitis	sputum	Cerebral infarction	SAMN19112928	GCF_022341045.1	ASM2234104v1	Contig	latest	6365347	5792	4	3	0	0	1	0	0	0	0	0	1	0	0	0	0	0	0	0	1	0	0	0	0	0	0	0	0	0	0	0	0	0	0	0	0
Pseudomonas aeruginosa P5-S1	Pseudomonas aeruginosa	NA	NonCF	Chronic bronchitis	Chronic bronchitis	sputum	Cerebral infarction	SAMN19112921	GCF_022342485.1	ASM2234248v1	Contig	latest	6628373	6090	8	2	0	0	0	0	0	0	0	0	0	1	1	0	1	0	0	0	0	0	0	1	1	0	0	0	0	0	0	0	0	0	0	0	1
Pseudomonas aeruginosa AZPAE15035	Pseudomonas aeruginosa	Homo sapiens	NonCF	respiratory tract infection	respiratory tract infection	NA	Spain: Bilbao	SAMN03105732	GCF_000789495.1	AZPAE15035	Scaffold	latest	6673047	6061	13	3	0	0	0	0	0	1	0	0	0	2	0	1	2	1	1	2	0	0	0	0	0	0	0	0	1	1	0	0	0	0	1	0	0
Pseudomonas aeruginosa AZPAE14845	Pseudomonas aeruginosa	Homo sapiens	NonCF	respiratory tract infection	respiratory tract infection	NA	Germany: Koln	SAMN03105546	GCF_000789705.1	AZPAE14845	Scaffold	latest	6621008	6119	10	6	0	0	1	0	0	1	0	2	0	1	1	0	1	1	0	0	0	0	0	1	1	0	0	0	0	0	0	0	0	0	0	0	0
Pseudomonas aeruginosa AZPAE14846	Pseudomonas aeruginosa	Homo sapiens	NonCF	respiratory tract infection	respiratory tract infection	NA	France: Nantes	SAMN03105547	GCF_000789745.1	AZPAE14846	Scaffold	latest	6819636	6138	18	4	2	0	0	0	0	1	0	3	0	1	0	0	0	0	0	1	0	0	2	1	1	0	0	0	0	1	0	0	0	0	0	0	0
Pseudomonas aeruginosa AZPAE14847	Pseudomonas aeruginosa	Homo sapiens	NonCF	respiratory tract infection	respiratory tract infection	NA	France: Nantes	SAMN03105548	GCF_000789755.1	AZPAE14847	Scaffold	latest	6345563	5789	6	1	0	0	1	0	0	0	0	0	0	1	0	0	0	0	0	1	0	0	0	0	0	0	0	0	0	0	0	0	0	0	0	0	0
Pseudomonas aeruginosa AZPAE14919	Pseudomonas aeruginosa	Homo sapiens	NonCF	respiratory tract infection	respiratory tract infection	NA	Spain: Bilbao	SAMN03105617	GCF_000789815.1	AZPAE14919	Scaffold	latest	6284486	5749	5	3	2	0	0	0	0	0	0	0	0	0	0	0	0	0	0	0	0	0	0	0	0	1	0	0	0	0	0	1	0	0	0	0	0
Pseudomonas aeruginosa AZPAE14852	Pseudomonas aeruginosa	Homo sapiens	NonCF	respiratory tract infection	respiratory tract infection	NA	Brazil: Sao Paulo	SAMN03105552	GCF_000789845.1	AZPAE14852	Scaffold	latest	6860603	6416	11	7	2	0	0	0	0	0	0	0	0	0	0	1	0	0	0	1	0	0	1	0	0	0	0	0	0	2	0	0	0	1	1	0	1
Pseudomonas aeruginosa AZPAE14853	Pseudomonas aeruginosa	Homo sapiens	NonCF	respiratory tract infection	respiratory tract infection	NA	Brazil: Curitiba	SAMN03105553	GCF_000789905.1	AZPAE14853	Scaffold	latest	6829167	6348	11	13	0	0	0	1	0	0	0	0	0	1	0	0	0	0	0	1	0	0	0	0	0	0	0	1	2	1	0	1	0	0	1	0	0
Pseudomonas aeruginosa AZPAE14855	Pseudomonas aeruginosa	Homo sapiens	NonCF	respiratory tract infection	respiratory tract infection	NA	France: Paris	SAMN03105554	GCF_000789925.1	AZPAE14855	Scaffold	latest	6342011	5792	8	2	0	0	1	0	0	0	0	0	0	0	1	1	0	0	0	1	0	0	0	1	1	0	0	0	0	0	0	0	0	0	0	0	0
Pseudomonas aeruginosa AZPAE14856	Pseudomonas aeruginosa	Homo sapiens	NonCF	respiratory tract infection	respiratory tract infection	NA	France: Paris	SAMN03105555	GCF_000789965.1	AZPAE14856	Scaffold	latest	6335571	5777	4	4	0	0	1	0	0	0	0	0	0	0	0	0	0	0	0	0	0	0	0	0	0	0	0	0	0	1	0	0	0	0	0	0	0
Pseudomonas aeruginosa AZPAE14863	Pseudomonas aeruginosa	Homo sapiens	NonCF	respiratory tract infection	respiratory tract infection	NA	India: Chennai	SAMN03105562	GCF_000790145.1	AZPAE14863	Scaffold	latest	7070053	6586	8	5	0	0	1	1	0	0	0	0	0	1	0	0	1	0	0	1	0	0	0	0	0	0	0	0	1	0	0	0	0	0	0	0	0
Pseudomonas aeruginosa AZPAE14864	Pseudomonas aeruginosa	Homo sapiens	NonCF	respiratory tract infection	respiratory tract infection	NA	India: Chennai	SAMN03105563	GCF_000790155.1	AZPAE14864	Scaffold	latest	6160523	5600	3	2	0	0	1	0	0	0	0	0	0	0	0	0	0	0	0	0	0	0	0	0	0	1	0	0	0	0	0	0	0	0	0	0	0
Pseudomonas aeruginosa AZPAE14865	Pseudomonas aeruginosa	Homo sapiens	NonCF	respiratory tract infection	respiratory tract infection	NA	India: Chennai	SAMN03105564	GCF_000790185.1	AZPAE14865	Scaffold	latest	6894960	6268	21	4	3	0	1	1	0	0	0	4	0	1	0	1	1	1	0	0	0	0	1	0	0	0	0	0	1	0	0	0	0	0	0	0	0
Pseudomonas aeruginosa AZPAE14866	Pseudomonas aeruginosa	Homo sapiens	NonCF	respiratory tract infection	respiratory tract infection	NA	China: Shatin	SAMN03105565	GCF_000790205.1	AZPAE14866	Scaffold	latest	6452948	5892	5	3	0	0	1	0	0	0	0	0	0	0	0	0	0	0	0	0	0	0	0	1	0	0	0	0	1	0	0	0	0	0	0	0	0
Pseudomonas aeruginosa AZPAE14867	Pseudomonas aeruginosa	Homo sapiens	NonCF	respiratory tract infection	respiratory tract infection	NA	China: Shatin	SAMN03105566	GCF_000790215.1	AZPAE14867	Scaffold	latest	6785052	6250	11	6	2	0	1	0	0	0	0	1	0	0	0	0	1	0	0	0	0	0	1	1	0	0	0	1	0	1	0	0	0	0	0	0	0
Pseudomonas aeruginosa AZPAE14872	Pseudomonas aeruginosa	Homo sapiens	NonCF	respiratory tract infection	respiratory tract infection	NA	Argentina: Victoria	SAMN03105571	GCF_000790355.1	AZPAE14872	Scaffold	latest	7250921	6843	11	12	2	0	1	0	0	0	0	1	0	0	0	0	0	0	0	0	0	0	1	0	0	0	0	0	0	0	0	0	1	0	0	0	0
Pseudomonas aeruginosa AZPAE14873	Pseudomonas aeruginosa	Homo sapiens	NonCF	respiratory tract infection	respiratory tract infection	NA	Argentina: Victoria	SAMN03105572	GCF_000790385.1	AZPAE14873	Scaffold	latest	6259215	5741	4	3	0	0	1	0	0	0	0	0	0	0	0	0	0	0	0	1	0	0	0	0	0	0	0	0	0	0	0	0	0	0	0	0	0
Pseudomonas aeruginosa AZPAE14874	Pseudomonas aeruginosa	Homo sapiens	NonCF	respiratory tract infection	respiratory tract infection	NA	USA: Detroit	SAMN03105573	GCF_000790405.1	AZPAE14874	Scaffold	latest	6850351	6303	10	7	1	0	0	0	0	1	0	0	0	1	0	0	1	0	1	0	0	0	0	1	0	0	0	0	0	0	0	0	0	0	0	0	0
Pseudomonas aeruginosa AZPAE14875	Pseudomonas aeruginosa	Homo sapiens	NonCF	respiratory tract infection	respiratory tract infection	NA	USA: Detroit	SAMN03105574	GCF_000790425.1	AZPAE14875	Scaffold	latest	6980738	6495	7	10	1	0	0	0	0	0	0	0	0	0	1	0	0	0	0	0	0	0	0	1	0	0	0	0	0	1	0	0	0	0	1	0	0
Pseudomonas aeruginosa AZPAE14877	Pseudomonas aeruginosa	Homo sapiens	NonCF	respiratory tract infection	respiratory tract infection	NA	USA: Roseburg	SAMN03105576	GCF_000790485.1	AZPAE14877	Scaffold	latest	6300065	5604	4	1	0	0	0	0	0	0	0	0	0	1	0	0	0	0	0	0	0	0	0	0	0	0	0	0	0	0	0	0	0	0	0	0	0
Pseudomonas aeruginosa AZPAE14879	Pseudomonas aeruginosa	Homo sapiens	NonCF	respiratory tract infection	respiratory tract infection	NA	USA: Roseburg	SAMN03105578	GCF_000790525.1	AZPAE14879	Scaffold	latest	6226729	5654	6	1	1	1	1	0	0	0	0	1	0	0	0	0	0	0	0	1	0	0	0	0	0	1	0	0	0	0	0	0	0	0	0	0	0
Pseudomonas aeruginosa AZPAE14880	Pseudomonas aeruginosa	Homo sapiens	NonCF	respiratory tract infection	respiratory tract infection	NA	Spain: Santander	SAMN03105579	GCF_000790545.1	AZPAE14880	Scaffold	latest	6864526	6360	13	9	2	0	0	0	0	1	0	0	1	1	2	0	0	0	0	0	0	0	0	0	1	0	0	0	1	2	0	0	0	1	1	0	0
Pseudomonas aeruginosa AZPAE14882	Pseudomonas aeruginosa	Homo sapiens	NonCF	respiratory tract infection	respiratory tract infection	NA	Spain: Santander	SAMN03105581	GCF_000790605.1	AZPAE14882	Scaffold	latest	6455645	5898	6	6	1	0	1	0	0	0	0	0	0	0	0	0	0	1	0	0	0	0	0	1	0	0	0	0	0	1	0	0	1	0	0	0	0
Pseudomonas aeruginosa AZPAE14883	Pseudomonas aeruginosa	Homo sapiens	NonCF	respiratory tract infection	respiratory tract infection	NA	Croatia: Split	SAMN03105582	GCF_000790645.1	AZPAE14883	Scaffold	latest	6309393	5724	7	2	0	0	1	0	0	0	0	1	0	1	2	0	0	0	0	1	0	0	0	0	0	0	0	0	0	0	0	1	0	0	0	0	0
Pseudomonas aeruginosa AZPAE14884	Pseudomonas aeruginosa	Homo sapiens	NonCF	respiratory tract infection	respiratory tract infection	NA	Croatia: Split	SAMN03105583	GCF_000790655.1	AZPAE14884	Scaffold	latest	6434371	5843	7	3	1	0	1	0	0	0	0	0	0	0	0	0	0	0	0	1	0	0	0	0	0	0	0	0	0	0	0	0	0	0	0	0	0
Pseudomonas aeruginosa AZPAE15047	Pseudomonas aeruginosa	Homo sapiens	NonCF	respiratory tract infection	respiratory tract infection	NA	Argentina: Victoria	SAMN03105744	GCF_000790835.1	AZPAE15047	Scaffold	latest	6898282	6261	9	5	0	0	0	1	0	1	0	1	0	0	0	0	1	0	1	2	0	0	0	0	0	0	0	0	0	0	0	0	0	0	0	0	0
Pseudomonas aeruginosa AZPAE14891	Pseudomonas aeruginosa	Homo sapiens	NonCF	respiratory tract infection	respiratory tract infection	NA	France: Besancon	SAMN03105590	GCF_000790865.1	AZPAE14891	Scaffold	latest	6447447	5882	5	3	1	0	1	0	0	0	0	0	0	0	0	0	0	0	0	1	0	0	0	0	0	0	0	0	0	0	0	0	0	0	0	0	0
Pseudomonas aeruginosa AZPAE14892	Pseudomonas aeruginosa	Homo sapiens	NonCF	respiratory tract infection	respiratory tract infection	NA	France: Besancon	SAMN03105591	GCF_000790885.1	AZPAE14892	Scaffold	latest	6609151	6085	5	3	0	0	0	0	0	0	0	0	0	1	0	0	0	1	0	1	0	0	0	0	0	0	0	0	0	0	0	2	0	0	0	0	0
Pseudomonas aeruginosa AZPAE14898	Pseudomonas aeruginosa	Homo sapiens	NonCF	respiratory tract infection	respiratory tract infection	NA	India: Chennai	SAMN03105596	GCF_000791035.1	AZPAE14898	Scaffold	latest	6577690	6024	12	2	0	0	1	0	0	1	0	2	0	0	1	1	1	1	0	1	0	0	0	1	1	0	0	0	0	0	0	0	0	0	0	0	0
Pseudomonas aeruginosa AZPAE14902	Pseudomonas aeruginosa	Homo sapiens	NonCF	respiratory tract infection	respiratory tract infection	NA	Argentina: Victoria	SAMN03105600	GCF_000791125.1	AZPAE14902	Scaffold	latest	6886932	6290	9	3	2	0	0	0	0	0	0	0	0	1	0	0	0	1	0	0	0	0	0	1	0	0	0	0	0	0	0	0	0	0	0	0	0
Pseudomonas aeruginosa AZPAE14922	Pseudomonas aeruginosa	Homo sapiens	NonCF	respiratory tract infection	respiratory tract infection	NA	France: Paris	SAMN03105620	GCF_000791185.1	AZPAE14922	Scaffold	latest	6839077	6298	16	8	2	0	1	0	0	0	0	1	0	1	0	0	0	1	0	0	0	0	1	1	0	0	0	0	1	1	0	0	0	1	0	0	1
Pseudomonas aeruginosa AZPAE14923	Pseudomonas aeruginosa	Homo sapiens	NonCF	respiratory tract infection	respiratory tract infection	NA	Brazil: Sao Paulo	SAMN03105621	GCF_000791205.1	AZPAE14923	Scaffold	latest	6724711	6194	11	8	0	0	0	1	0	0	0	0	0	1	0	0	0	0	0	1	0	0	0	0	0	0	0	1	2	1	0	1	0	0	1	0	0
Pseudomonas aeruginosa AZPAE14924	Pseudomonas aeruginosa	Homo sapiens	NonCF	respiratory tract infection	respiratory tract infection	NA	Brazil: Sao Paulo	SAMN03105622	GCF_000791225.1	AZPAE14924	Scaffold	latest	7042302	6466	12	6	1	0	0	1	0	0	0	0	0	2	0	0	1	0	0	0	0	0	0	0	1	0	0	0	0	1	0	0	0	0	1	0	0
Pseudomonas aeruginosa AZPAE14943	Pseudomonas aeruginosa	Homo sapiens	NonCF	respiratory tract infection	respiratory tract infection	NA	Colombia: Bogota	SAMN03105641	GCF_000791345.1	AZPAE14943	Scaffold	latest	6250531	5690	5	1	0	0	0	0	0	0	0	0	0	0	1	0	0	0	0	1	0	0	0	0	0	0	0	0	1	0	0	0	0	0	0	0	0
Pseudomonas aeruginosa AZPAE15052	Pseudomonas aeruginosa	Homo sapiens	NonCF	respiratory tract infection	respiratory tract infection	NA	Argentina: Victoria	SAMN03105749	GCF_000791465.1	AZPAE15052	Scaffold	latest	6339616	5764	4	2	1	0	0	0	0	0	0	0	0	0	0	0	1	0	0	0	0	0	0	0	0	0	0	0	0	0	0	0	0	0	0	0	0
Pseudomonas aeruginosa AZPAE14949	Pseudomonas aeruginosa	Homo sapiens	NonCF	respiratory tract infection	respiratory tract infection	NA	Argentina: Victoria	SAMN03105647	GCF_000791495.1	AZPAE14949	Scaffold	latest	6899528	6282	9	3	2	0	0	0	0	0	0	0	0	1	0	0	0	1	0	0	0	0	0	1	0	0	0	0	0	0	0	0	0	0	0	0	0
Pseudomonas aeruginosa AZPAE14960	Pseudomonas aeruginosa	Homo sapiens	NonCF	respiratory tract infection	respiratory tract infection	NA	Spain: Palma de Mallorca	SAMN03105658	GCF_000791765.1	AZPAE14960	Scaffold	latest	6370668	5749	5	1	0	0	1	0	0	0	0	0	0	0	0	0	1	0	0	1	0	0	0	0	0	0	0	0	0	0	0	0	0	0	0	0	0
Pseudomonas aeruginosa AZPAE14961	Pseudomonas aeruginosa	Homo sapiens	NonCF	respiratory tract infection	respiratory tract infection	NA	Spain: Palma de Mallorca	SAMN03105659	GCF_000791785.1	AZPAE14961	Scaffold	latest	6441305	5921	4	4	0	0	0	0	0	0	0	1	0	0	1	0	0	0	0	1	0	0	0	0	0	0	0	0	0	0	0	0	0	0	0	0	0
Pseudomonas aeruginosa AZPAE14962	Pseudomonas aeruginosa	Homo sapiens	NonCF	respiratory tract infection	respiratory tract infection	NA	Spain: Palma de Mallorca	SAMN03105660	GCF_000791805.1	AZPAE14962	Scaffold	latest	6963110	6431	7	10	0	0	0	0	0	0	0	1	0	0	0	0	0	0	0	0	0	0	0	1	0	0	0	0	0	0	0	1	0	0	0	0	0
Pseudomonas aeruginosa AZPAE14963	Pseudomonas aeruginosa	Homo sapiens	NonCF	respiratory tract infection	respiratory tract infection	NA	Spain: Palma de Mallorca	SAMN03105661	GCF_000791825.1	AZPAE14963	Scaffold	latest	6380431	5804	4	2	0	0	0	0	0	0	0	1	0	0	0	0	0	0	0	1	0	0	0	0	0	0	0	0	0	0	0	0	0	0	0	0	1
Pseudomonas aeruginosa AZPAE14964	Pseudomonas aeruginosa	Homo sapiens	NonCF	respiratory tract infection	respiratory tract infection	NA	France: Nantes	SAMN03105662	GCF_000791835.1	AZPAE14964	Scaffold	latest	7039582	6601	10	9	1	0	0	0	1	1	0	0	0	1	0	0	0	0	0	1	0	0	0	0	0	1	0	0	0	0	0	0	0	0	0	0	0
Pseudomonas aeruginosa AZPAE14967	Pseudomonas aeruginosa	Homo sapiens	NonCF	respiratory tract infection	respiratory tract infection	NA	Croatia: Split	SAMN03105664	GCF_000791885.1	AZPAE14967	Scaffold	latest	6567690	6030	4	3	1	0	1	0	0	0	0	0	0	0	0	0	0	0	0	0	0	0	0	0	0	1	0	0	0	0	0	0	0	0	0	0	0
Pseudomonas aeruginosa AZPAE14965	Pseudomonas aeruginosa	Homo sapiens	NonCF	respiratory tract infection	respiratory tract infection	NA	France: Nantes	SAMN03105663	GCF_000791905.1	AZPAE14965	Scaffold	latest	7042523	6603	10	9	1	0	0	0	1	1	0	0	0	1	0	0	0	0	0	1	0	0	0	0	0	1	0	0	0	0	0	0	0	0	0	0	0
Pseudomonas aeruginosa AZPAE14968	Pseudomonas aeruginosa	Homo sapiens	NonCF	respiratory tract infection	respiratory tract infection	NA	Croatia: Split	SAMN03105665	GCF_000791915.1	AZPAE14968	Scaffold	latest	6897223	6298	13	4	1	0	0	0	0	0	0	1	0	1	0	0	3	0	1	0	0	0	0	0	0	0	0	0	1	1	0	0	0	0	0	0	0
Pseudomonas aeruginosa AZPAE14973	Pseudomonas aeruginosa	Homo sapiens	NonCF	respiratory tract infection	respiratory tract infection	NA	Germany: Aachen	SAMN03105670	GCF_000792065.1	AZPAE14973	Scaffold	latest	7183565	6720	11	9	1	0	0	0	1	1	0	1	0	0	0	0	0	0	0	1	0	0	0	0	0	1	0	0	0	0	0	0	0	0	0	0	0
Pseudomonas aeruginosa AZPAE14974	Pseudomonas aeruginosa	Homo sapiens	NonCF	respiratory tract infection	respiratory tract infection	NA	Germany: Aachen	SAMN03105671	GCF_000792085.1	AZPAE14974	Scaffold	latest	7085926	6507	13	7	1	0	0	1	0	1	0	0	0	1	0	0	1	0	1	1	0	0	0	1	0	0	0	0	1	0	0	0	0	0	0	0	0
Pseudomonas aeruginosa AZPAE14975	Pseudomonas aeruginosa	Homo sapiens	NonCF	respiratory tract infection	respiratory tract infection	NA	China: Beijing	SAMN03105672	GCF_000792095.1	AZPAE14975	Scaffold	latest	6369755	5850	2	3	0	0	0	0	0	0	0	0	0	0	0	0	0	0	0	0	0	0	0	0	0	0	0	0	1	0	0	0	0	0	0	0	0
Pseudomonas aeruginosa AZPAE14976	Pseudomonas aeruginosa	Homo sapiens	NonCF	respiratory tract infection	respiratory tract infection	NA	China: Beijing	SAMN03105673	GCF_000792115.1	AZPAE14976	Scaffold	latest	6631621	6048	15	4	2	0	1	0	0	0	0	1	0	1	0	0	1	0	0	1	0	0	0	1	0	0	0	0	0	1	0	1	1	0	1	0	0
Pseudomonas aeruginosa AZPAE15029	Pseudomonas aeruginosa	Homo sapiens	NonCF	respiratory tract infection	respiratory tract infection	NA	France: Paris	SAMN03105726	GCF_000792145.1	AZPAE15029	Scaffold	latest	6860916	6285	15	9	2	0	1	0	0	0	0	1	0	1	0	0	0	1	0	0	0	0	1	1	0	0	0	0	0	1	0	0	0	1	0	0	1
Pseudomonas aeruginosa AZPAE15028	Pseudomonas aeruginosa	Homo sapiens	NonCF	respiratory tract infection	respiratory tract infection	NA	France: Paris	SAMN03105725	GCF_000792265.1	AZPAE15028	Scaffold	latest	6834546	6189	12	1	2	0	0	0	0	0	0	0	0	0	1	0	0	0	0	0	0	0	1	1	1	0	0	0	0	2	0	0	0	1	1	0	0
Pseudomonas aeruginosa AZPAE14982	Pseudomonas aeruginosa	Homo sapiens	NonCF	respiratory tract infection	respiratory tract infection	NA	Croatia: Split	SAMN03105679	GCF_000792285.1	AZPAE14982	Scaffold	latest	6455689	5866	8	3	0	0	1	1	0	0	0	0	0	0	1	0	0	0	1	0	0	0	0	0	0	0	0	0	1	0	0	0	0	0	0	0	0
Pseudomonas aeruginosa AZPAE14983	Pseudomonas aeruginosa	Homo sapiens	NonCF	respiratory tract infection	respiratory tract infection	NA	Croatia: Split	SAMN03105680	GCF_000792305.1	AZPAE14983	Scaffold	latest	7082650	6508	20	7	2	0	0	0	0	1	0	3	0	1	0	0	0	0	0	1	0	0	2	1	1	0	0	0	0	2	0	0	0	0	0	0	0
Pseudomonas aeruginosa AZPAE14985	Pseudomonas aeruginosa	Homo sapiens	NonCF	respiratory tract infection	respiratory tract infection	NA	China: Shatin	SAMN03105682	GCF_000792345.1	AZPAE14985	Scaffold	latest	6781336	6287	3	8	0	0	1	0	0	0	0	0	0	1	0	0	0	0	0	0	0	0	0	0	0	0	0	0	0	0	0	0	0	0	0	0	0
Pseudomonas aeruginosa AZPAE14986	Pseudomonas aeruginosa	Homo sapiens	NonCF	respiratory tract infection	respiratory tract infection	NA	China: Shatin	SAMN03105683	GCF_000792365.1	AZPAE14986	Scaffold	latest	6471510	5956	6	5	0	0	1	0	0	0	0	0	0	0	0	0	0	0	0	0	0	0	0	0	0	0	0	1	0	0	0	0	0	0	0	0	0
Pseudomonas aeruginosa AZPAE14987	Pseudomonas aeruginosa	Homo sapiens	NonCF	respiratory tract infection	respiratory tract infection	NA	Germany: Koln	SAMN03105684	GCF_000792385.1	AZPAE14987	Scaffold	latest	6855155	6301	11	5	0	0	0	0	0	1	0	2	0	0	0	0	1	0	1	3	0	0	0	0	0	0	0	0	0	0	0	1	0	0	0	0	0
Pseudomonas aeruginosa AZPAE15003	Pseudomonas aeruginosa	Homo sapiens	NonCF	respiratory tract infection	respiratory tract infection	NA	Colombia: Bogota	SAMN03105700	GCF_000792725.1	AZPAE15003	Scaffold	latest	6882469	6316	8	6	1	0	0	0	0	1	0	0	0	1	0	0	1	0	1	0	0	0	0	0	0	0	0	0	0	0	0	0	0	0	0	0	0
Pseudomonas aeruginosa AZPAE15004	Pseudomonas aeruginosa	Homo sapiens	NonCF	respiratory tract infection	respiratory tract infection	NA	Colombia: Bogota	SAMN03105701	GCF_000792745.1	AZPAE15004	Scaffold	latest	6345076	5763	4	2	1	0	0	0	0	0	0	0	0	1	0	0	0	0	0	0	0	0	0	0	0	0	0	0	0	0	0	1	0	0	0	0	0
Pseudomonas aeruginosa AZPAE15005	Pseudomonas aeruginosa	Homo sapiens	NonCF	respiratory tract infection	respiratory tract infection	NA	USA: Roseburg	SAMN03105702	GCF_000792765.1	AZPAE15005	Scaffold	latest	6889490	6425	10	8	1	0	0	0	0	0	0	1	0	1	0	0	0	0	0	1	0	0	1	0	0	0	0	0	1	1	0	0	0	0	1	0	0
Pseudomonas aeruginosa AZPAE15006	Pseudomonas aeruginosa	Homo sapiens	NonCF	respiratory tract infection	respiratory tract infection	NA	USA: Roseburg	SAMN03105703	GCF_000792785.1	AZPAE15006	Scaffold	latest	6832413	6218	7	6	1	0	0	0	0	0	0	1	0	1	0	0	1	0	0	0	0	0	0	0	0	0	0	0	0	0	0	0	0	0	0	0	0
Pseudomonas aeruginosa AZPAE15009	Pseudomonas aeruginosa	Homo sapiens	NonCF	respiratory tract infection	respiratory tract infection	NA	Spain: Santander	SAMN03105706	GCF_000792845.1	AZPAE15009	Scaffold	latest	6958019	6410	17	7	1	0	0	0	0	1	0	2	0	0	0	0	0	0	0	2	0	0	2	1	1	0	0	0	0	1	0	0	0	0	0	0	0
Pseudomonas aeruginosa AZPAE15010	Pseudomonas aeruginosa	Homo sapiens	NonCF	respiratory tract infection	respiratory tract infection	NA	Spain: Santander	SAMN03105707	GCF_000792855.1	AZPAE15010	Scaffold	latest	7014236	6548	15	11	2	0	0	0	0	1	0	0	1	1	2	0	0	0	0	0	0	0	0	0	1	0	0	0	1	2	0	0	0	1	1	0	0
Pseudomonas aeruginosa AZPAE15014	Pseudomonas aeruginosa	Homo sapiens	NonCF	respiratory tract infection	respiratory tract infection	NA	Germany: Koln	SAMN03105711	GCF_000792945.1	AZPAE15014	Scaffold	latest	6400436	5856	7	4	0	0	1	0	0	0	0	2	0	0	2	0	0	0	0	0	0	0	0	0	1	0	0	0	0	0	0	0	0	0	0	0	0
Pseudomonas aeruginosa AZPAE15019	Pseudomonas aeruginosa	Homo sapiens	NonCF	respiratory tract infection	respiratory tract infection	NA	France: Besancon	SAMN03105716	GCF_000793045.1	AZPAE15019	Scaffold	latest	6717129	6166	13	5	2	0	0	0	0	0	0	3	0	0	0	0	0	0	0	0	0	0	0	0	0	1	0	0	0	1	0	1	0	1	1	0	0
Pseudomonas aeruginosa AZPAE15020	Pseudomonas aeruginosa	Homo sapiens	NonCF	respiratory tract infection	respiratory tract infection	NA	France: Besancon	SAMN03105717	GCF_000793055.1	AZPAE15020	Scaffold	latest	7163187	6729	10	13	1	0	0	0	1	0	0	1	0	1	0	0	0	0	1	1	0	0	0	0	0	1	0	0	0	0	0	0	0	0	0	0	0
Pseudomonas aeruginosa AZPAE15056	Pseudomonas aeruginosa	Homo sapiens	NonCF	respiratory tract infection	respiratory tract infection	NA	China: Beijing	SAMN03105753	GCF_000793165.1	AZPAE15056	Scaffold	latest	6287511	5737	5	2	0	0	1	0	0	0	0	0	0	0	0	0	0	0	0	2	0	0	0	0	0	1	0	0	0	0	0	0	0	0	0	0	0
Pseudomonas aeruginosa AZPAE15057	Pseudomonas aeruginosa	Homo sapiens	NonCF	respiratory tract infection	respiratory tract infection	NA	China: Beijing	SAMN03105754	GCF_000793205.1	AZPAE15057	Scaffold	latest	6451298	5974	9	7	2	1	1	0	0	0	0	0	0	0	0	0	0	0	0	0	0	0	0	0	0	1	0	0	0	0	0	0	0	0	0	0	0
Pseudomonas aeruginosa AZPAE15058	Pseudomonas aeruginosa	Homo sapiens	NonCF	respiratory tract infection	respiratory tract infection	NA	France: Nantes	SAMN03105755	GCF_000793225.1	AZPAE15058	Scaffold	latest	6567883	5970	8	3	1	0	0	0	0	0	0	1	0	1	0	0	0	0	1	1	0	0	0	0	0	0	0	0	0	0	0	0	0	0	0	0	0
Pseudomonas aeruginosa AZPAE15059	Pseudomonas aeruginosa	Homo sapiens	NonCF	respiratory tract infection	respiratory tract infection	NA	France: Nantes	SAMN03105756	GCF_000793245.1	AZPAE15059	Scaffold	latest	6657813	6155	5	5	0	0	0	0	0	1	0	0	0	0	0	0	0	0	0	1	0	0	0	0	0	0	0	0	0	0	0	1	0	0	0	0	0
Pseudomonas aeruginosa AZPAE15063	Pseudomonas aeruginosa	Homo sapiens	NonCF	respiratory tract infection	respiratory tract infection	NA	Brazil: Curitiba	SAMN03105760	GCF_000793315.1	AZPAE15063	Scaffold	latest	6768150	6200	6	7	1	0	0	0	0	0	0	0	0	1	0	0	1	0	0	0	0	0	0	0	0	0	0	0	0	0	0	0	0	0	0	0	0
Pseudomonas aeruginosa AZPAE15065	Pseudomonas aeruginosa	Homo sapiens	NonCF	respiratory tract infection	respiratory tract infection	NA	Brazil: Curitiba	SAMN03105762	GCF_000793365.1	AZPAE15065	Scaffold	latest	6184461	5601	8	1	1	0	1	0	0	1	0	0	0	1	0	0	0	0	0	0	0	0	0	0	0	0	0	0	0	0	0	0	0	0	0	1	1
Pseudomonas aeruginosa AZPAE15068	Pseudomonas aeruginosa	Homo sapiens	NonCF	respiratory tract infection	respiratory tract infection	NA	Germany: Heidelberg	SAMN03105765	GCF_000793445.1	AZPAE15068	Scaffold	latest	6856096	6287	16	3	1	0	1	0	0	1	0	2	0	1	0	0	1	0	1	0	0	0	0	0	0	0	0	1	1	0	0	0	1	1	0	0	0
Pseudomonas aeruginosa AZPAE15071	Pseudomonas aeruginosa	Homo sapiens	NonCF	respiratory tract infection	respiratory tract infection	NA	Germany: Heidelberg	SAMN03105768	GCF_000793505.1	AZPAE15071	Scaffold	latest	7403124	6906	17	8	1	0	1	0	0	1	0	1	0	1	0	0	1	0	1	0	0	0	0	1	0	0	0	0	0	0	0	0	1	1	0	0	0
Pseudomonas aeruginosa AZPAE14939	Pseudomonas aeruginosa	Homo sapiens	NonCF	respiratory tract infection	respiratory tract infection	NA	Colombia: Bogota	SAMN03105637	GCF_000793595.1	AZPAE14939	Scaffold	latest	6351078	5748	5	2	0	0	0	1	0	0	0	0	0	0	1	0	0	0	0	0	0	0	0	0	0	1	0	0	0	0	0	0	0	0	0	0	0
Pseudomonas aeruginosa AZPAE14905	Pseudomonas aeruginosa	Homo sapiens	NonCF	respiratory tract infection	respiratory tract infection	NA	Germany: Koln	SAMN03105603	GCF_000793615.1	AZPAE14905	Scaffold	latest	6692731	6167	7	5	0	0	0	0	0	1	0	0	0	1	0	1	1	1	0	1	0	0	0	0	0	0	0	0	0	0	0	0	0	0	0	0	0
Pseudomonas aeruginosa AZPAE14938	Pseudomonas aeruginosa	Homo sapiens	NonCF	respiratory tract infection	respiratory tract infection	NA	France: Rouen	SAMN03105636	GCF_000793645.1	AZPAE14938	Scaffold	latest	6900154	6404	10	10	1	0	0	0	0	0	0	1	0	1	0	0	0	0	1	1	0	0	1	0	0	0	0	0	0	0	0	0	0	0	0	0	0
Pseudomonas aeruginosa AZPAE14932	Pseudomonas aeruginosa	Homo sapiens	NonCF	respiratory tract infection	respiratory tract infection	NA	Germany: Aachen	SAMN03105630	GCF_000793685.1	AZPAE14932	Scaffold	latest	6638040	6174	3	5	0	0	0	0	0	1	0	0	0	0	0	0	0	0	0	1	0	0	0	0	0	0	0	0	0	0	0	1	0	0	0	0	0
Pseudomonas aeruginosa AZPAE14931	Pseudomonas aeruginosa	Homo sapiens	NonCF	respiratory tract infection	respiratory tract infection	NA	Germany: Aachen	SAMN03105629	GCF_000793765.1	AZPAE14931	Scaffold	latest	6359186	5806	1	3	0	0	0	0	0	0	0	0	0	0	0	0	0	0	0	1	0	0	0	0	0	0	0	0	0	0	0	0	0	0	0	0	0
Pseudomonas aeruginosa AZPAE14921	Pseudomonas aeruginosa	Homo sapiens	NonCF	respiratory tract infection	respiratory tract infection	NA	France: Paris	SAMN03105619	GCF_000793825.1	AZPAE14921	Scaffold	latest	6815406	6245	12	5	1	0	1	0	0	0	0	0	0	0	0	0	0	0	0	1	0	0	0	1	1	0	0	0	0	1	0	1	0	1	1	0	0
Pseudomonas aeruginosa AZPAE14906	Pseudomonas aeruginosa	Homo sapiens	NonCF	respiratory tract infection	respiratory tract infection	NA	Germany: Koln	SAMN03105604	GCF_000793915.1	AZPAE14906	Scaffold	latest	6690011	6135	7	4	0	0	0	0	0	1	0	0	0	1	0	1	1	1	0	1	0	0	0	0	0	0	0	0	0	0	0	0	0	0	0	0	0
Pseudomonas aeruginosa AZPAE15034	Pseudomonas aeruginosa	Homo sapiens	NonCF	respiratory tract infection	respiratory tract infection	NA	Spain: Bilbao	SAMN03105731	GCF_000793955.1	AZPAE15034	Scaffold	latest	6794620	6196	11	5	0	0	0	0	0	1	0	2	0	0	0	0	1	0	1	3	0	0	0	0	0	0	0	0	0	0	0	1	0	0	0	0	0
Pseudomonas aeruginosa AZPAE14916	Pseudomonas aeruginosa	Homo sapiens	NonCF	respiratory tract infection	respiratory tract infection	NA	Spain: Bilbao	SAMN03105614	GCF_000794005.1	AZPAE14916	Scaffold	latest	6242056	5709	3	2	0	0	1	1	0	0	0	0	0	0	0	0	0	0	0	0	0	0	0	0	0	0	0	0	0	0	0	0	0	0	0	0	0
Pseudomonas aeruginosa AZPAE14912	Pseudomonas aeruginosa	Homo sapiens	NonCF	respiratory tract infection	respiratory tract infection	NA	Croatia: Split	SAMN03105610	GCF_000794055.1	AZPAE14912	Scaffold	latest	6835920	6245	11	5	1	0	0	0	0	0	0	1	0	1	0	0	3	0	1	0	0	0	0	0	0	0	0	0	0	0	0	0	0	0	0	0	0
Pseudomonas aeruginosa AZPAE14935	Pseudomonas aeruginosa	Homo sapiens	NonCF	respiratory tract infection	respiratory tract infection	NA	France: Rouen	SAMN03105633	GCF_000794095.1	AZPAE14935	Scaffold	latest	6764634	6184	12	5	1	0	1	0	0	1	0	1	0	1	1	0	0	0	1	0	0	0	0	0	0	0	0	0	0	0	0	0	1	1	0	0	0
Pseudomonas aeruginosa AZPAE14832	Pseudomonas aeruginosa	Homo sapiens	NonCF	respiratory tract infection	respiratory tract infection	NA	Argentina: Victoria	SAMN03105533	GCF_000794165.1	AZPAE14832	Scaffold	latest	6543022	5990	16	5	0	0	0	0	1	0	0	1	0	1	0	0	0	0	0	0	0	0	1	2	1	0	0	0	1	1	0	1	0	0	0	0	0
Pseudomonas aeruginosa AZPAE14831	Pseudomonas aeruginosa	Homo sapiens	NonCF	respiratory tract infection	respiratory tract infection	NA	Argentina: Victoria	SAMN03105532	GCF_000794175.1	AZPAE14831	Scaffold	latest	7184792	6687	15	6	2	0	0	0	0	1	0	1	0	1	1	0	0	0	0	0	0	0	0	1	1	1	0	0	1	0	0	0	0	1	0	0	0
Pseudomonas aeruginosa AZPAE14829	Pseudomonas aeruginosa	Homo sapiens	NonCF	respiratory tract infection	respiratory tract infection	NA	USA: Detroit	SAMN03105530	GCF_000794195.1	AZPAE14829	Scaffold	latest	6995537	6475	10	5	1	0	0	1	0	0	0	1	0	1	0	0	0	0	0	0	0	0	1	0	0	0	0	0	1	1	0	0	0	0	1	0	0
Pseudomonas aeruginosa AZPAE14835	Pseudomonas aeruginosa	Homo sapiens	NonCF	respiratory tract infection	respiratory tract infection	NA	China: Beijing	SAMN03105536	GCF_000794285.1	AZPAE14835	Scaffold	latest	6500090	5979	10	1	0	0	0	0	0	0	0	0	0	0	0	0	0	0	0	1	0	0	1	1	1	0	0	0	1	1	0	2	0	0	0	0	0
Pseudomonas aeruginosa AZPAE14836	Pseudomonas aeruginosa	Homo sapiens	NonCF	respiratory tract infection	respiratory tract infection	NA	China: Beijing	SAMN03105537	GCF_000794305.1	AZPAE14836	Scaffold	latest	6438844	5880	2	2	1	0	0	0	0	0	0	0	0	0	0	0	0	0	0	0	0	0	0	0	0	0	0	0	0	0	0	0	0	0	0	0	0
Pseudomonas aeruginosa AZPAE14837	Pseudomonas aeruginosa	Homo sapiens	NonCF	respiratory tract infection	respiratory tract infection	NA	China: Beijing	SAMN03105538	GCF_000794325.1	AZPAE14837	Scaffold	latest	6449289	5927	9	1	0	0	0	0	0	0	0	0	0	0	0	0	0	0	0	0	0	0	1	1	1	0	0	0	1	1	0	2	0	0	0	0	0
Pseudomonas aeruginosa AZPAE14838	Pseudomonas aeruginosa	Homo sapiens	NonCF	respiratory tract infection	respiratory tract infection	NA	China: Beijing	SAMN03105539	GCF_000794335.1	AZPAE14838	Scaffold	latest	7113432	6707	6	8	0	0	0	0	0	0	0	1	0	1	0	0	0	0	0	0	0	0	0	0	0	0	0	0	0	0	0	0	0	0	0	0	0
Pseudomonas aeruginosa AZPAE14554	Pseudomonas aeruginosa	Homo sapiens	NonCF	respiratory tract infection	respiratory tract infection	NA	Spain: Santander	SAMN03105462	GCF_000794405.1	AZPAE14554	Scaffold	latest	7101679	6517	24	7	2	0	0	0	0	1	0	3	0	2	0	0	0	0	0	2	0	0	2	1	1	0	0	0	1	2	0	0	0	0	1	0	0
Pseudomonas aeruginosa AZPAE14550	Pseudomonas aeruginosa	Homo sapiens	NonCF	respiratory tract infection	respiratory tract infection	NA	China: Beijing	SAMN03105461	GCF_000794425.1	AZPAE14550	Scaffold	latest	6317165	5736	3	3	0	0	1	0	0	0	0	0	0	0	0	0	0	0	0	0	0	0	0	0	0	0	0	0	0	0	0	0	0	0	0	0	0
Pseudomonas aeruginosa AZPAE14557	Pseudomonas aeruginosa	Homo sapiens	NonCF	respiratory tract infection	respiratory tract infection	NA	Germany: Koln	SAMN03105463	GCF_000794445.1	AZPAE14557	Scaffold	latest	6772788	6218	7	4	0	0	1	0	1	1	0	0	0	0	0	0	0	1	0	1	0	0	0	0	0	0	0	0	0	1	0	0	0	0	0	0	0
Pseudomonas aeruginosa AZPAE14687	Pseudomonas aeruginosa	Homo sapiens	NonCF	respiratory tract infection	respiratory tract infection	NA	Mexico	SAMN03105466	GCF_000794515.1	AZPAE14687	Scaffold	latest	6995963	6398	21	6	2	0	0	0	0	1	0	2	0	1	0	0	1	0	1	1	0	0	0	0	1	0	0	0	0	2	0	1	0	0	1	0	0
Pseudomonas aeruginosa AZPAE14689	Pseudomonas aeruginosa	Homo sapiens	NonCF	respiratory tract infection	respiratory tract infection	NA	Mexico	SAMN03105468	GCF_000794545.1	AZPAE14689	Scaffold	latest	7252889	6757	7	7	2	0	0	0	0	0	0	1	0	1	0	0	0	0	0	0	0	0	0	1	0	0	0	0	0	0	0	0	0	0	0	0	0
Pseudomonas aeruginosa AZPAE14691	Pseudomonas aeruginosa	Homo sapiens	NonCF	respiratory tract infection	respiratory tract infection	NA	USA	SAMN03105470	GCF_000794605.1	AZPAE14691	Scaffold	latest	6301926	5704	5	2	1	0	0	0	0	0	0	0	0	1	0	0	0	0	0	1	0	0	0	0	0	0	0	0	0	0	0	0	0	0	0	0	0
Pseudomonas aeruginosa AZPAE14695	Pseudomonas aeruginosa	Homo sapiens	NonCF	respiratory tract infection	respiratory tract infection	NA	Israel	SAMN03105474	GCF_000794665.1	AZPAE14695	Scaffold	latest	6757024	6230	14	8	0	0	1	0	0	0	0	3	0	1	1	1	1	1	0	0	0	0	0	2	1	0	0	0	0	0	0	0	0	0	0	0	0
Pseudomonas aeruginosa AZPAE14697	Pseudomonas aeruginosa	Homo sapiens	NonCF	respiratory tract infection	respiratory tract infection	NA	Israel	SAMN03105475	GCF_000794675.1	AZPAE14697	Scaffold	latest	6531914	5978	8	3	2	0	0	0	0	1	0	0	0	0	1	0	0	0	0	0	0	0	0	0	0	0	0	0	0	0	0	1	0	0	0	0	0
Pseudomonas aeruginosa AZPAE14698	Pseudomonas aeruginosa	Homo sapiens	NonCF	respiratory tract infection	respiratory tract infection	NA	Israel	SAMN03105476	GCF_000794705.1	AZPAE14698	Scaffold	latest	6467367	6052	14	6	2	0	0	0	0	0	0	0	0	2	1	0	2	0	0	0	0	0	0	1	1	0	0	0	0	1	0	0	0	1	1	0	0
Pseudomonas aeruginosa AZPAE14700	Pseudomonas aeruginosa	Homo sapiens	NonCF	respiratory tract infection	respiratory tract infection	NA	Philippines	SAMN03105478	GCF_000794735.1	AZPAE14700	Scaffold	latest	6754658	6131	19	4	3	0	0	0	0	0	0	4	0	0	0	0	0	0	1	1	0	0	1	0	0	1	0	0	0	1	0	1	0	1	1	0	0
Pseudomonas aeruginosa AZPAE14702	Pseudomonas aeruginosa	Homo sapiens	NonCF	respiratory tract infection	respiratory tract infection	NA	Philippines	SAMN03105480	GCF_000794785.1	AZPAE14702	Scaffold	latest	7131510	6632	12	11	2	0	0	0	0	0	0	1	0	2	0	0	0	0	0	0	0	0	0	0	0	0	0	0	1	1	0	0	0	0	1	0	0
Pseudomonas aeruginosa AZPAE14725	Pseudomonas aeruginosa	Homo sapiens	NonCF	respiratory tract infection	respiratory tract infection	NA	USA	SAMN03105502	GCF_000794845.1	AZPAE14725	Scaffold	latest	6802459	6295	11	8	1	0	1	0	0	1	0	1	0	1	0	0	0	0	0	0	0	0	0	0	0	0	0	0	0	0	0	0	1	1	0	0	0
Pseudomonas aeruginosa AZPAE14730	Pseudomonas aeruginosa	Homo sapiens	NonCF	respiratory tract infection	respiratory tract infection	NA	Italy	SAMN03105507	GCF_000794945.1	AZPAE14730	Scaffold	latest	6865760	6316	6	7	1	0	0	0	0	0	0	0	0	1	0	0	1	0	0	0	0	0	0	0	0	0	0	0	1	1	0	0	0	0	0	0	0
Pseudomonas aeruginosa AZPAE14731	Pseudomonas aeruginosa	Homo sapiens	NonCF	respiratory tract infection	respiratory tract infection	NA	Italy	SAMN03105508	GCF_000794965.1	AZPAE14731	Scaffold	latest	6231966	5675	5	4	1	1	1	1	0	0	0	0	0	0	0	0	0	0	0	0	0	0	0	0	0	0	0	0	0	0	0	1	0	0	0	0	0
Pseudomonas aeruginosa AZPAE14732	Pseudomonas aeruginosa	Homo sapiens	NonCF	respiratory tract infection	respiratory tract infection	NA	USA	SAMN03105509	GCF_000794985.1	AZPAE14732	Scaffold	latest	6793558	6259	6	7	1	0	0	0	0	1	0	0	0	1	0	0	1	0	0	1	0	0	0	0	0	0	0	0	0	0	0	0	0	0	0	0	0
Pseudomonas aeruginosa AZPAE14809	Pseudomonas aeruginosa	Homo sapiens	NonCF	respiratory tract infection	respiratory tract infection	NA	India: Mumbai	SAMN03105510	GCF_000794995.1	AZPAE14809	Scaffold	latest	6210274	5651	4	1	0	0	0	0	0	0	0	0	0	1	0	0	1	0	0	1	0	0	0	0	0	0	0	0	0	0	0	0	0	0	0	0	0
Pseudomonas aeruginosa AZPAE14811	Pseudomonas aeruginosa	Homo sapiens	NonCF	respiratory tract infection	respiratory tract infection	NA	India: Mumbai	SAMN03105512	GCF_000795045.1	AZPAE14811	Scaffold	latest	6981966	6379	16	9	2	0	1	0	0	0	0	1	0	0	0	1	0	1	0	1	0	0	1	1	0	0	0	0	0	1	0	0	0	1	0	0	1
Pseudomonas aeruginosa AZPAE14815	Pseudomonas aeruginosa	Homo sapiens	NonCF	respiratory tract infection	respiratory tract infection	NA	France: Besancon	SAMN03105516	GCF_000795115.1	AZPAE14815	Scaffold	latest	7030097	6579	11	11	1	0	0	0	1	1	0	0	0	1	0	0	0	0	0	1	0	0	0	0	0	1	0	0	0	0	0	0	0	0	0	0	0
Pseudomonas aeruginosa AZPAE14816	Pseudomonas aeruginosa	Homo sapiens	NonCF	respiratory tract infection	respiratory tract infection	NA	France: Besancon	SAMN03105517	GCF_000795145.1	AZPAE14816	Scaffold	latest	6738242	6151	11	5	0	0	0	0	0	1	0	3	0	0	0	1	0	0	0	1	0	0	0	2	1	0	0	0	0	0	0	0	0	0	0	0	0
Pseudomonas aeruginosa AZPAE14823	Pseudomonas aeruginosa	Homo sapiens	NonCF	respiratory tract infection	respiratory tract infection	NA	Germany: Koln	SAMN03105524	GCF_000795285.1	AZPAE14823	Scaffold	latest	6849147	6284	8	6	0	0	0	0	0	1	0	0	0	0	0	0	1	0	0	0	0	0	0	0	1	0	0	0	0	0	0	1	0	0	0	0	0
Pseudomonas aeruginosa AZPAE14824	Pseudomonas aeruginosa	Homo sapiens	NonCF	respiratory tract infection	respiratory tract infection	NA	Germany: Koln	SAMN03105525	GCF_000795305.1	AZPAE14824	Scaffold	latest	7034546	6535	13	8	2	0	0	0	1	0	0	1	0	0	0	0	0	0	1	1	0	0	0	1	0	1	0	0	1	0	0	0	0	0	0	0	0
Pseudomonas aeruginosa AZPAE14825	Pseudomonas aeruginosa	Homo sapiens	NonCF	respiratory tract infection	respiratory tract infection	NA	Germany: Koln	SAMN03105526	GCF_000795325.1	AZPAE14825	Scaffold	latest	6426191	5732	12	2	1	0	1	0	0	0	0	0	0	1	0	0	0	0	0	0	0	0	1	1	1	0	0	0	0	2	0	1	0	1	1	0	0
Pseudomonas aeruginosa AZPAE14826	Pseudomonas aeruginosa	Homo sapiens	NonCF	respiratory tract infection	respiratory tract infection	NA	USA: Detroit	SAMN03105527	GCF_000795345.1	AZPAE14826	Scaffold	latest	7108825	6642	13	8	1	0	0	0	0	0	0	1	0	1	0	0	0	0	0	0	0	0	1	0	0	0	0	0	2	1	0	1	0	0	1	0	0
Pseudomonas aeruginosa AZPAE13757	Pseudomonas aeruginosa	Homo sapiens	NonCF	respiratory tract infection	respiratory tract infection	NA	Canada	SAMN03105416	GCF_000795405.1	AZPAE13757	Scaffold	latest	6469470	5843	4	4	0	0	0	0	0	1	0	0	0	0	0	1	0	0	0	0	0	0	0	0	0	0	0	0	0	1	0	0	0	0	0	0	0
Pseudomonas aeruginosa AZPAE14710	Pseudomonas aeruginosa	Homo sapiens	NonCF	respiratory tract infection	respiratory tract infection	NA	USA	SAMN03105487	GCF_000795605.1	AZPAE14710	Scaffold	latest	6748304	6170	10	6	1	0	0	0	0	1	0	0	0	1	0	0	1	0	1	0	0	0	0	1	0	0	0	0	0	0	0	0	0	0	0	0	0
Pseudomonas aeruginosa AZPAE14723	Pseudomonas aeruginosa	Homo sapiens	NonCF	respiratory tract infection	respiratory tract infection	NA	Italy	SAMN03105500	GCF_000795705.1	AZPAE14723	Scaffold	latest	6639036	6057	7	2	1	0	0	0	0	0	0	1	0	1	0	0	1	0	0	0	0	0	0	0	0	0	0	0	0	0	0	0	0	0	0	0	0
Pseudomonas aeruginosa AZPAE14718	Pseudomonas aeruginosa	Homo sapiens	NonCF	respiratory tract infection	respiratory tract infection	NA	USA	SAMN03105495	GCF_000795905.1	AZPAE14718	Scaffold	latest	6910404	6372	14	5	2	0	1	0	0	0	0	0	0	0	0	0	0	1	0	0	0	0	1	1	0	0	0	0	1	1	0	0	0	1	0	0	1
Pseudomonas aeruginosa AZPAE14707	Pseudomonas aeruginosa	Homo sapiens	NonCF	respiratory tract infection	respiratory tract infection	NA	Greece	SAMN03105485	GCF_000796025.1	AZPAE14707	Scaffold	latest	7081209	6547	20	6	2	0	0	0	0	1	0	3	0	1	0	0	0	0	0	1	0	0	2	1	1	1	0	0	0	1	0	0	0	0	0	0	0
Pseudomonas aeruginosa AZPAE14505	Pseudomonas aeruginosa	Homo sapiens	NonCF	respiratory tract infection	respiratory tract infection	NA	France: Paris	SAMN03105455	GCF_000796405.1	AZPAE14505	Scaffold	latest	6823044	6283	19	5	3	0	1	0	1	0	0	1	0	1	0	0	1	0	1	1	0	0	0	1	1	0	0	0	1	0	0	0	0	0	0	0	1
Pseudomonas aeruginosa AZPAE14526	Pseudomonas aeruginosa	Homo sapiens	NonCF	respiratory tract infection	respiratory tract infection	NA	Spain: Palma de Mallorca	SAMN03105457	GCF_000796445.1	AZPAE14526	Scaffold	latest	6289098	5711	3	1	1	0	0	0	0	0	0	0	0	0	0	0	0	0	0	1	0	0	0	0	0	0	0	0	0	1	0	0	0	0	0	0	0
Pseudomonas aeruginosa AZPAE14533	Pseudomonas aeruginosa	Homo sapiens	NonCF	respiratory tract infection	respiratory tract infection	NA	Germany: Koln	SAMN03105458	GCF_000796465.1	AZPAE14533	Scaffold	latest	6661879	6145	4	4	0	0	1	0	0	1	0	0	0	0	0	0	0	1	0	1	0	0	0	0	0	0	0	0	0	0	0	0	0	0	0	0	0
Pseudomonas aeruginosa AZPAE14535	Pseudomonas aeruginosa	Homo sapiens	NonCF	respiratory tract infection	respiratory tract infection	NA	Spain: Santander	SAMN03105459	GCF_000796475.1	AZPAE14535	Scaffold	latest	6944986	6391	17	8	1	0	0	0	0	1	0	2	0	0	0	0	0	0	0	2	0	0	2	1	1	0	0	0	0	1	0	0	0	0	0	0	0
Pseudomonas aeruginosa AZPAE14538	Pseudomonas aeruginosa	Homo sapiens	NonCF	respiratory tract infection	respiratory tract infection	NA	China: Shatin	SAMN03105460	GCF_000796505.1	AZPAE14538	Scaffold	latest	6267671	5670	6	2	1	0	0	0	1	0	0	0	0	0	0	0	0	0	0	0	0	0	1	0	0	0	0	0	0	1	0	0	0	1	0	0	0
Pseudomonas aeruginosa AZPAE14719	Pseudomonas aeruginosa	Homo sapiens	NonCF	respiratory tract infection	respiratory tract infection	NA	Colombia	SAMN03105496	GCF_000797025.1	AZPAE14719	Scaffold	latest	6855346	6313	9	5	1	0	0	0	0	1	0	0	0	1	0	0	1	0	0	0	0	0	0	0	0	0	0	0	1	1	0	0	0	0	0	0	0
Pseudomonas aeruginosa AZPAE13756	Pseudomonas aeruginosa	Homo sapiens	NonCF	respiratory tract infection	respiratory tract infection	NA	Canada	SAMN03105415	GCF_000797395.1	AZPAE13756	Scaffold	latest	7335469	6782	22	7	3	0	0	0	0	1	0	3	0	1	0	0	1	0	0	1	0	0	2	1	1	0	0	0	0	1	0	0	0	0	0	0	0
Pseudomonas aeruginosa 14650	Pseudomonas aeruginosa	Homo sapiens	NonCF	Pseudomonas aeruginosa	respiratory tract infection	sputum	Canada:Alberta	SAMN04128839	GCF_001414085.1	ASM141408v1	Scaffold	latest	6367531	5692	4	2	0	0	0	0	0	0	0	0	0	0	0	0	0	0	1	1	0	0	0	0	0	0	0	0	0	0	0	0	0	0	0	0	0
Pseudomonas aeruginosa 14649	Pseudomonas aeruginosa	Homo sapiens	NonCF	Pseudomonas aeruginosa	respiratory tract infection	sputum	Canada: Alberta	SAMN04128838	GCF_001414105.1	ASM141410v1	Scaffold	latest	6227204	5594	4	2	0	0	0	0	0	0	0	0	0	0	0	0	0	0	1	1	0	0	0	0	0	0	0	0	0	0	0	0	0	0	0	0	0
Pseudomonas aeruginosa 14651	Pseudomonas aeruginosa	Homo sapiens	NonCF	Pseudomonas aeruginosa	respiratory tract infection	sputum	Canada:Alberta	SAMN04129507	GCF_001414155.1	ASM141415v1	Scaffold	latest	6662911	5975	9	4	1	0	0	0	0	1	0	1	0	0	0	0	1	0	1	1	0	0	0	0	1	0	0	0	0	1	0	0	0	0	1	0	0
Pseudomonas aeruginosa 14672	Pseudomonas aeruginosa	Homo sapiens	NonCF	Pseudomonas aeruginosa	respiratory tract infection	sputum	Canada: Alberta	SAMN04129521	GCF_001414165.1	ASM141416v1	Scaffold	latest	6349193	5678	4	2	0	0	0	0	0	0	0	0	0	0	0	0	0	0	1	1	0	0	0	0	0	0	0	0	0	0	0	0	0	0	0	0	0
Pseudomonas aeruginosa 14673	Pseudomonas aeruginosa	Homo sapiens	NonCF	Pseudomonas aeruginosa	respiratory tract infection	sputum	Canada: Alberta	SAMN04129522	GCF_001414175.1	ASM141417v1	Scaffold	latest	6352845	5686	4	2	0	0	0	0	0	0	0	0	0	0	0	0	0	0	1	1	0	0	0	0	0	0	0	0	0	0	0	0	0	0	0	0	0
Pseudomonas aeruginosa PAHM4	Pseudomonas aeruginosa	Homo sapiens	NonCF	non-CF bronchiectasis	Chronic bronchitis	sputum	Spain	SAMN03247002	GCF_001431165.1	PAHM4v1	Scaffold	latest	6372585	5627	6	5	1	0	0	0	0	0	0	0	0	0	0	0	0	0	0	1	0	0	0	0	0	1	0	0	0	0	0	1	0	0	0	0	0
Pseudomonas aeruginosa FDAARGOS_154	Pseudomonas aeruginosa	Homo sapiens	NonCF	Colonization	respiratory tract infection	endotracheal aspirate	USA: DC	SAMN03996297	GCF_001471355.1	ASM147135v2	Contig	latest	6848308	6350	12	8	1	0	1	0	0	0	0	2	0	1	0	0	1	0	0	0	0	0	1	1	0	0	0	0	0	1	0	0	0	0	0	0	0
Pseudomonas aeruginosa COPD2a	Pseudomonas aeruginosa	Homo sapiens	NonCF	chronic obstructive pulmonary disease	chronic obstructive pulmonary disease	Palma de Mallorca	NA	SAMN06279731	GCF_002021595.1	ASM202159v1	Contig	latest	6848327	6386	11	4	0	0	1	0	0	1	0	1	0	0	1	0	1	1	0	2	0	0	0	1	1	0	0	0	0	0	0	0	0	0	0	0	0
Pseudomonas aeruginosa COPD6a	Pseudomonas aeruginosa	Homo sapiens	NonCF	chronic obstructive pulmonary disease	chronic obstructive pulmonary disease	Palma de Mallorca	NA	SAMN06279745	GCF_002021645.1	ASM202164v1	Contig	latest	6718033	6257	7	8	0	0	0	0	0	0	0	0	0	1	1	0	0	0	0	1	0	0	0	0	1	0	0	0	0	0	0	0	0	0	0	0	0
Pseudomonas aeruginosa S829_C17_RS	Pseudomonas aeruginosa	Homo sapiens	NonCF	Respiratory Tract Infections	respiratory tract infection	Respiratory Sample	NA	SAMN06761164	GCF_002135625.1	ASM213562v1	Scaffold	latest	7049856	6530	16	7	1	0	1	1	0	0	0	0	0	0	0	0	0	0	0	1	0	0	0	1	1	0	0	0	1	2	0	0	0	1	1	0	0
Pseudomonas aeruginosa S823_C17_RS	Pseudomonas aeruginosa	Homo sapiens	NonCF	Respiratory Tract Infections	respiratory tract infection	Respiratory Sample	NA	SAMN06761162	GCF_002135635.1	ASM213563v1	Scaffold	latest	6935627	6438	9	8	2	0	0	0	0	1	0	0	0	1	0	0	1	0	0	0	0	0	0	0	0	0	0	0	0	0	0	0	0	0	0	0	0
Pseudomonas aeruginosa S769_C16_RS	Pseudomonas aeruginosa	Homo sapiens	NonCF	Respiratory Tract Infections	respiratory tract infection	Respiratory Sample	NA	SAMN06761156	GCF_002135705.1	ASM213570v1	Scaffold	latest	6992746	6502	14	5	1	0	1	1	0	0	0	0	0	0	0	0	0	0	0	0	0	0	0	1	1	0	0	0	1	2	0	0	0	1	1	0	0
Pseudomonas aeruginosa S782_C16_RS	Pseudomonas aeruginosa	Homo sapiens	NonCF	Respiratory Tract Infections	respiratory tract infection	Respiratory Sample	NA	SAMN06761157	GCF_002135715.1	ASM213571v1	Scaffold	latest	6918767	6408	16	5	1	0	1	1	0	0	0	0	0	0	0	0	0	0	0	1	0	0	0	1	1	0	0	0	1	2	0	0	0	1	1	0	0
Pseudomonas aeruginosa S749_C15_RS	Pseudomonas aeruginosa	Homo sapiens	NonCF	Respiratory Tract Infections	respiratory tract infection	Respiratory Sample	NA	SAMN06761155	GCF_002135755.1	ASM213575v1	Scaffold	latest	7115643	6616	19	7	2	0	0	0	0	1	0	3	0	1	0	0	0	0	0	1	0	0	2	1	1	0	0	0	0	1	0	0	0	0	0	0	0
Pseudomonas aeruginosa S700_C14_RS	Pseudomonas aeruginosa	Homo sapiens	NonCF	Respiratory Tract Infections	respiratory tract infection	Respiratory Sample	NA	SAMN06761152	GCF_002135765.1	ASM213576v1	Scaffold	latest	7554756	6916	17	6	1	0	1	1	0	0	0	0	0	0	0	0	0	0	0	0	0	0	0	1	1	0	0	0	1	2	0	0	0	1	1	0	0
Pseudomonas aeruginosa S658_C13_RS	Pseudomonas aeruginosa	Homo sapiens	NonCF	Respiratory Tract Infections	respiratory tract infection	Respiratory Sample	NA	SAMN06761149	GCF_002135845.1	ASM213584v1	Scaffold	latest	6977344	6574	14	9	2	0	0	0	0	1	0	1	1	1	2	0	0	0	0	0	0	0	0	0	1	0	0	0	1	2	0	0	0	1	1	0	0
Pseudomonas aeruginosa S626_C13_RS	Pseudomonas aeruginosa	Homo sapiens	NonCF	Respiratory Tract Infections	respiratory tract infection	Respiratory Sample	NA	SAMN06761147	GCF_002135885.1	ASM213588v1	Scaffold	latest	6993511	6421	16	3	3	0	0	0	0	1	0	3	0	0	0	0	1	0	1	1	0	0	0	0	1	0	0	0	0	2	0	0	0	1	2	0	0
Pseudomonas aeruginosa S625_C13_RS	Pseudomonas aeruginosa	Homo sapiens	NonCF	Respiratory Tract Infections	respiratory tract infection	Respiratory Sample	NA	SAMN06761146	GCF_002135915.1	ASM213591v1	Scaffold	latest	6925738	6428	15	3	0	0	0	0	0	1	0	2	0	0	1	0	1	0	1	1	0	0	0	0	0	0	0	1	1	0	0	0	0	0	0	0	0
Pseudomonas aeruginosa S619_C13_RS	Pseudomonas aeruginosa	Homo sapiens	NonCF	Respiratory Tract Infections	respiratory tract infection	Respiratory Sample	NA	SAMN06761145	GCF_002135925.1	ASM213592v1	Scaffold	latest	6920659	6415	16	3	0	0	0	1	0	1	0	2	0	0	1	0	1	0	1	1	0	0	0	0	0	0	0	1	1	0	0	0	0	0	0	0	0
Pseudomonas aeruginosa S611_C13_RS	Pseudomonas aeruginosa	Homo sapiens	NonCF	Respiratory Tract Infections	respiratory tract infection	Respiratory Sample	NA	SAMN06761144	GCF_002135955.1	ASM213595v1	Scaffold	latest	7146674	6668	21	7	2	0	0	0	0	1	0	3	0	1	0	0	0	0	0	1	0	0	2	1	1	0	0	0	1	2	0	0	0	0	0	0	0
Pseudomonas aeruginosa S443_C09_RS	Pseudomonas aeruginosa	Homo sapiens	NonCF	Respiratory Tract Infections	respiratory tract infection	Respiratory Sample	NA	SAMN06761139	GCF_002136015.1	ASM213601v1	Scaffold	latest	6993317	6605	13	12	2	0	0	0	0	1	0	0	1	1	2	0	0	0	0	0	0	0	0	0	1	0	0	0	1	2	0	0	0	1	1	0	0
Pseudomonas aeruginosa S432_C09_RS	Pseudomonas aeruginosa	Homo sapiens	NonCF	Respiratory Tract Infections	respiratory tract infection	Respiratory Sample	NA	SAMN06761134	GCF_002136115.1	ASM213611v1	Scaffold	latest	7030489	6633	14	12	2	0	0	0	1	1	0	0	1	1	2	0	0	0	0	0	0	0	0	0	1	0	0	0	1	2	0	0	0	1	1	0	0
Pseudomonas aeruginosa S292_C06_RS	Pseudomonas aeruginosa	Homo sapiens	NonCF	Respiratory Tract Infections	respiratory tract infection	Respiratory Sample	NA	SAMN06761130	GCF_002136165.1	ASM213616v1	Scaffold	latest	6895685	6516	13	11	2	0	0	0	0	1	0	0	1	1	2	0	0	0	0	0	0	0	0	0	1	0	0	0	1	2	0	0	0	1	1	0	0
Pseudomonas aeruginosa S137_C02_RS	Pseudomonas aeruginosa	Homo sapiens	NonCF	Respiratory Tract Infections	respiratory tract infection	Respiratory Sample	NA	SAMN06761125	GCF_002136195.1	ASM213619v1	Scaffold	latest	6985847	6484	16	5	1	0	1	1	0	0	0	0	0	0	0	0	0	0	0	1	0	0	0	1	1	0	0	0	1	2	0	0	0	1	1	0	0
Pseudomonas aeruginosa S247_C06_RS	Pseudomonas aeruginosa	Homo sapiens	NonCF	Respiratory Tract Infections	respiratory tract infection	Respiratory Sample	NA	SAMN06761128	GCF_002136205.1	ASM213620v1	Scaffold	latest	7286150	6797	17	7	1	0	1	1	0	0	0	0	0	0	0	0	0	0	0	1	0	0	0	1	1	0	0	0	1	2	0	0	0	1	1	0	0
Pseudomonas aeruginosa S252_C06_RS	Pseudomonas aeruginosa	Homo sapiens	NonCF	Respiratory Tract Infections	respiratory tract infection	Respiratory Sample	NA	SAMN06761129	GCF_002136215.1	ASM213621v1	Scaffold	latest	6918214	6535	13	11	2	0	0	0	0	1	0	0	1	1	2	0	0	0	0	0	0	0	0	0	1	0	0	0	1	2	0	0	0	1	1	0	0
Pseudomonas aeruginosa S122_C02_RS	Pseudomonas aeruginosa	Homo sapiens	NonCF	Respiratory Tract Infections	respiratory tract infection	Respiratory Sample	NA	SAMN06761124	GCF_002136245.1	ASM213624v1	Scaffold	latest	7073089	6613	13	5	2	0	0	0	0	1	0	0	0	1	0	0	1	0	0	0	0	0	0	1	0	0	0	0	1	1	0	0	0	0	0	0	0
Pseudomonas aeruginosa S787_C16_RS	Pseudomonas aeruginosa	Homo sapiens	NonCF	Respiratory Tract Infections	respiratory tract infection	Respiratory Sample	NA	SAMN06761158	GCF_002136375.1	ASM213637v1	Scaffold	latest	6976024	6458	15	5	1	0	1	1	0	0	0	0	0	0	0	0	0	0	0	1	0	0	0	1	1	0	0	0	1	2	0	0	0	1	1	0	0
Pseudomonas aeruginosa S708_C14_RS	Pseudomonas aeruginosa	Homo sapiens	NonCF	Respiratory Tract Infections	respiratory tract infection	Respiratory Sample	NA	SAMN06761153	GCF_002136415.1	ASM213641v1	Scaffold	latest	7301745	6794	20	8	2	0	0	0	0	1	0	3	0	1	0	0	0	0	0	1	0	0	2	1	1	0	0	0	0	1	0	0	0	0	0	0	0
Pseudomonas aeruginosa S402_C09_RS	Pseudomonas aeruginosa	Homo sapiens	NonCF	Respiratory Tract Infections	respiratory tract infection	Respiratory Sample	NA	SAMN06761131	GCF_002136435.1	ASM213643v1	Scaffold	latest	7030802	6363	11	4	2	0	0	0	0	1	0	0	0	1	0	0	1	0	0	0	0	0	0	1	0	0	0	0	1	1	0	0	0	0	0	0	0
Pseudomonas aeruginosa S461_C10_RS	Pseudomonas aeruginosa	Homo sapiens	NonCF	Respiratory Tract Infections	respiratory tract infection	Respiratory Sample	NA	SAMN06761140	GCF_002136455.1	ASM213645v1	Scaffold	latest	6920416	6439	7	7	1	0	0	0	0	0	0	1	0	1	0	0	1	0	0	0	0	0	0	0	0	0	0	0	0	0	0	0	0	0	0	0	0
Pseudomonas aeruginosa S220_C06_RS	Pseudomonas aeruginosa	Homo sapiens	NonCF	Respiratory Tract Infections	respiratory tract infection	Respiratory Sample	NA	SAMN06761127	GCF_002136495.1	ASM213649v1	Scaffold	latest	7152951	6664	16	7	1	0	1	1	0	0	0	0	0	0	0	0	0	0	0	1	0	0	0	1	1	0	0	0	1	2	0	0	0	1	1	0	0
Pseudomonas aeruginosa S143_C02_RS	Pseudomonas aeruginosa	Homo sapiens	NonCF	Respiratory Tract Infections	respiratory tract infection	Respiratory Sample	NA	SAMN06761126	GCF_002136515.1	ASM213651v1	Scaffold	latest	7003845	6486	16	6	1	0	1	1	0	0	0	0	0	0	0	0	0	0	0	1	0	0	0	1	1	0	0	0	1	2	0	0	0	1	1	0	0
Pseudomonas aeruginosa FFUP_PS_37	Pseudomonas aeruginosa	Homo sapiens	NonCF	Respiratoy infection	respiratory tract infection	Bronchial secretions	NA	SAMN07171778	GCF_002188615.1	ASM218861v1	Contig	latest	7504985	7027	12	5	0	0	1	0	0	0	0	3	0	2	0	0	1	0	0	0	0	0	0	1	1	0	0	0	0	1	0	0	0	0	0	0	0
Pseudomonas aeruginosa PA34 - Assembly GCF_002591765.1	Pseudomonas aeruginosa	Homo sapiens	NonCF	respiratory Pseudomonas aeruginosa infection	respiratory tract infection	sputum	NA	SAMN07782262	GCF_002591765.1	ASM259176v1	Contig	latest	6302340	5858	3	4	1	0	0	0	0	0	0	0	0	0	0	0	0	0	0	0	0	0	0	0	0	0	0	0	0	0	0	0	0	0	0	0	0
Pseudomonas aeruginosa PA5	Pseudomonas aeruginosa	Homo sapiens	NonCF	Pneumonia	Pneumonia	Bronchial aspirate	NA	SAMN07229647	GCF_002866685.1	ASM286668v1	Contig	latest	6879741	6330	15	5	3	0	1	0	0	0	0	4	0	0	0	0	1	1	0	0	0	0	1	0	0	0	0	0	0	0	0	0	0	0	0	0	0
Pseudomonas aeruginosa PA2	Pseudomonas aeruginosa	Homo sapiens	NonCF	Pneumonia	Pneumonia	Bronchial aspirate	NA	SAMN07229644	GCF_002866725.1	ASM286672v1	Contig	latest	6868945	6408	13	5	1	0	0	1	0	0	0	2	0	1	0	0	0	0	1	1	0	0	1	0	0	0	0	0	1	1	0	0	0	0	1	0	0
Pseudomonas aeruginosa PA4	Pseudomonas aeruginosa	Homo sapiens	NonCF	Pneumonia	Pneumonia	Bronchial aspirate	NA	SAMN07229646	GCF_002866745.1	ASM286674v1	Contig	latest	6839147	6409	10	8	1	0	0	0	0	0	0	0	0	1	0	0	2	0	0	0	0	0	0	1	1	0	0	0	0	1	0	0	0	0	0	0	0
Pseudomonas aeruginosa PA1 - Assembly GCF_002866765.1	Pseudomonas aeruginosa	Homo sapiens	NonCF	Pneumonia	Pneumonia	Bronchial aspirate	NA	SAMN07229643	GCF_002866765.1	ASM286676v1	Contig	latest	6878811	6329	16	5	3	0	1	0	0	0	0	4	0	0	0	0	1	1	0	0	0	0	1	0	0	0	0	0	1	0	0	0	0	0	0	0	0
Pseudomonas aeruginosa PA3 - Assembly GCF_002866785.1	Pseudomonas aeruginosa	Homo sapiens	NonCF	Pneumonia	Pneumonia	Bronchial aspirate	NA	SAMN07229645	GCF_002866785.1	ASM286678v1	Contig	latest	7041892	6567	15	6	0	0	1	0	0	1	0	2	0	1	0	0	0	1	0	0	0	0	0	1	0	0	0	1	1	2	0	1	0	0	1	0	0
Pseudomonas aeruginosa PA6	Pseudomonas aeruginosa	Homo sapiens	NonCF	Pneumonia	Pneumonia	Bronchial aspirate	NA	SAMN07229648	GCF_002866805.1	ASM286680v1	Contig	latest	6928493	6478	11	4	1	0	0	1	0	0	1	1	0	1	0	0	0	0	0	1	0	0	1	0	0	0	0	0	1	1	0	0	0	0	1	0	0
Pseudomonas aeruginosa RM1	Pseudomonas aeruginosa	Homo sapiens	NonCF	chronic obstructive pulmonary disease	chronic obstructive pulmonary disease	missing	NA	SAMN02887041	GCF_002927195.1	ASM292719v1	Contig	latest	6808580	6302	10	9	2	0	0	0	0	1	0	0	1	0	2	0	0	0	0	0	0	0	0	0	1	0	0	0	0	1	0	0	0	1	1	0	0
Pseudomonas aeruginosa CLJ1	Pseudomonas aeruginosa	Homo sapiens	NonCF	chronic obstructive pulmonary disease	chronic obstructive pulmonary disease	lungs (tracheal aspirate)	NA	SAMN07372049	GCF_003032395.1	ASM303239v1	Scaffold	latest	6514464	5804	4	3	0	0	0	0	0	0	0	0	0	0	1	0	0	0	0	0	0	0	0	0	0	0	0	0	0	1	0	0	0	0	0	0	0
Pseudomonas aeruginosa HIAE_PA11	Pseudomonas aeruginosa	Homo sapiens	NonCF	hospital-acquired infection/sepsis	hospital-acquired infection/sepsis	bronchoalveolar lavage	NA	SAMN08913637	GCF_003055235.1	ASM305523v1	Contig	latest	6807590	6315	15	8	3	0	1	0	0	0	0	0	0	0	0	0	1	0	0	0	0	0	1	0	0	0	0	0	0	0	0	0	1	0	0	0	0
Pseudomonas aeruginosa HIAE_PA08	Pseudomonas aeruginosa	Homo sapiens	NonCF	hospital-acquired infection/sepsis	hospital-acquired infection/sepsis	bronchoalveolar lavage	NA	SAMN08913634	GCF_003055325.1	ASM305532v1	Contig	latest	6443673	5964	6	4	0	0	0	0	1	1	0	0	0	1	0	0	0	0	0	0	0	0	0	0	0	0	0	1	0	0	0	0	0	0	0	0	0
Pseudomonas aeruginosa HIAE_PA16	Pseudomonas aeruginosa	Homo sapiens	NonCF	hospital-acquired infection/sepsis	hospital-acquired infection/sepsis	bronchoalveolar lavage	NA	SAMN08913642	GCF_003055425.1	ASM305542v1	Contig	latest	6869213	6368	10	5	1	0	0	0	0	1	0	1	0	1	0	0	2	0	0	1	0	0	0	0	0	0	0	0	0	0	0	0	0	1	0	0	0
Pseudomonas aeruginosa HIAE_PA18	Pseudomonas aeruginosa	Homo sapiens	NonCF	hospital-acquired infection/sepsis	hospital-acquired infection/sepsis	bronchoalveolar lavage	NA	SAMN08913644	GCF_003055445.1	ASM305544v1	Contig	latest	6765700	6293	5	3	1	0	0	0	0	1	0	0	0	0	0	0	0	0	0	0	0	0	0	1	1	1	0	0	0	0	0	0	0	0	0	0	0
Pseudomonas aeruginosa HIAE_PA14	Pseudomonas aeruginosa	Homo sapiens	NonCF	hospital-acquired infection/sepsis	hospital-acquired infection/sepsis	bronchoalveolar lavage	NA	SAMN08913640	GCF_003055505.1	ASM305550v1	Contig	latest	6319608	5853	5	2	1	0	1	0	0	0	0	0	0	0	0	0	0	0	0	1	0	0	0	0	0	0	0	0	0	1	0	0	0	0	0	0	0
Pseudomonas aeruginosa HIAE_PA10	Pseudomonas aeruginosa	Homo sapiens	NonCF	hospital-acquired infection/sepsis	hospital-acquired infection/sepsis	bronchoalveolar lavage	NA	SAMN08913636	GCF_003055545.1	ASM305554v1	Contig	latest	6527238	6087	3	7	0	0	0	0	0	0	0	0	0	0	0	0	0	0	0	2	0	0	0	0	0	0	0	0	0	0	0	0	0	0	0	0	0
Pseudomonas aeruginosa CLJ3	Pseudomonas aeruginosa	Homo sapiens	NonCF	chronic obstructive pulmonary disease	chronic obstructive pulmonary disease	lungs (tracheal aspirate)	NA	SAMN07372048	GCF_003057595.1	ASM305759v1	Contig	latest	6353571	5786	5	3	0	0	0	1	0	0	0	0	0	0	1	0	0	0	0	0	0	0	0	0	0	0	0	0	0	1	0	0	0	0	0	0	0
Pseudomonas aeruginosa PAL0.1	Pseudomonas aeruginosa	Homo sapiens	NonCF	pneumonia	Pneumonia	lung	NA	SAMN09205866	GCF_003143795.1	ASM314379v1	Contig	latest	7040354	6540	24	6	3	0	0	0	0	1	0	3	0	1	0	0	0	0	1	2	0	0	2	1	1	0	0	0	0	1	0	0	0	0	0	0	0
Pseudomonas aeruginosa PAL1.1	Pseudomonas aeruginosa	Homo sapiens	NonCF	pneumonia	Pneumonia	lung	NA	SAMN09205884	GCF_003143815.1	ASM314381v1	Contig	latest	6780687	6335	7	5	1	0	0	0	0	0	0	1	0	1	0	0	1	0	0	0	0	0	0	0	0	0	0	0	0	0	0	0	0	0	0	0	0
Pseudomonas aeruginosa AUS422	Pseudomonas aeruginosa	Homo sapiens	NonCF	pneumonia	Pneumonia	patient with pneumonia	Australia: Brisbane	SAMN07423999	GCF_003838765.1	ASM383876v1	Contig	latest	6246243	5816	5	2	0	0	1	0	0	0	0	0	0	0	0	0	0	0	1	0	0	0	0	0	0	0	0	0	0	1	0	0	0	0	0	0	0
Pseudomonas aeruginosa AUS496	Pseudomonas aeruginosa	Homo sapiens	NonCF	bronchiectasis	Chronic bronchitis	sputum of adult bronchiectasis patient	Australia: Brisbane	SAMN07423981	GCF_003838925.1	ASM383892v1	Contig	latest	6362176	5870	6	3	0	0	1	0	0	0	0	1	0	0	0	0	1	0	0	0	0	0	1	0	0	0	0	0	0	1	0	0	0	0	0	0	0
Pseudomonas aeruginosa AUS489	Pseudomonas aeruginosa	Homo sapiens	NonCF	bronchiectasis	Chronic bronchitis	sputum of adult bronchiectasis patient	Australia: Brisbane	SAMN07423979	GCF_003838935.1	ASM383893v1	Contig	latest	6350673	5903	1	1	0	0	0	0	0	0	0	0	0	1	0	0	0	0	0	0	0	0	0	0	0	0	0	0	0	0	0	0	0	0	0	0	0
Pseudomonas aeruginosa AUS499	Pseudomonas aeruginosa	Homo sapiens	NonCF	bronchiectasis	Chronic bronchitis	sputum of adult bronchiectasis patient	Australia: Brisbane	SAMN07423982	GCF_003839005.1	ASM383900v1	Scaffold	latest	6377870	5830	2	2	0	0	0	0	0	0	0	0	0	0	0	0	0	0	0	0	0	0	0	0	0	0	0	0	0	0	0	0	0	0	0	0	0
Pseudomonas aeruginosa 934436V	Pseudomonas aeruginosa	Homo sapiens	NonCF	bronchiectasis	Chronic bronchitis	Bronchiectasis adult patient	missing	SAMN07423907	GCF_003840045.1	ASM384004v1	Contig	latest	6747193	6245	12	2	1	0	0	0	0	1	0	2	0	0	0	0	1	0	1	1	0	0	0	0	0	0	0	0	0	1	0	0	0	1	0	0	0
Pseudomonas aeruginosa 152504sp2	Pseudomonas aeruginosa	Homo sapiens	NonCF	pneumonia	Pneumonia	pneumonia patient sputum	Portugal	SAMN07423902	GCF_003840095.1	ASM384009v1	Contig	latest	6639354	6183	8	5	0	0	0	0	0	1	0	0	0	1	0	1	2	1	1	1	0	0	0	0	0	0	0	0	0	0	0	0	0	0	0	0	0
Pseudomonas aeruginosa AUS491	Pseudomonas aeruginosa	Homo sapiens	NonCF	bronchiectasis	Chronic bronchitis	sputum of adult bronchiectasis patient	Australia: Brisbane	SAMN07423980	GCF_003840495.1	ASM384049v1	Contig	latest	6347473	5900	7	3	0	0	0	0	1	0	0	1	0	0	0	0	0	0	0	0	0	0	0	0	0	0	0	0	0	0	0	0	0	0	0	0	0
Pseudomonas aeruginosa PA-VAP-1	Pseudomonas aeruginosa	NA	NonCF	VAP	Ventilator-associated pneumonia	BAL	France	SAMN08706627	GCF_004347005.1	ASM434700v1	Chromosome	latest	6382137	5920	4	4	0	0	0	0	0	0	0	1	0	0	0	0	1	0	0	1	0	0	0	0	0	0	0	0	0	0	0	0	0	0	0	0	0
Pseudomonas aeruginosa BWH047	Pseudomonas aeruginosa	NA	NonCF	Pneumonia	Pneumonia	bronchoalveolar lavage	USA:Boston	SAMN11467404	GCF_005048525.1	ASM504852v1	Contig	latest	6742224	6301	7	5	1	0	0	0	0	1	0	0	0	1	0	0	1	0	0	0	0	0	0	0	0	0	0	0	0	0	0	0	0	0	0	0	0
Pseudomonas aeruginosa L26	Pseudomonas aeruginosa	NA	NonCF	pulmonary infection	respiratory tract infection	Sputamentum	China:Gungdong	SAMN12712229	GCF_008629905.1	ASM862990v1	Scaffold	latest	7415082	6852	8	5	0	0	0	0	1	1	0	1	0	1	0	0	0	1	0	0	0	0	0	0	0	0	0	0	0	0	0	0	0	0	0	0	0
Pseudomonas aeruginosa L30	Pseudomonas aeruginosa	NA	NonCF	pulmonary infection	respiratory tract infection	Sputamentum	China:Gungdong	SAMN12712232	GCF_008632655.1	ASM863265v1	Scaffold	latest	6996802	6322	2	3	0	0	0	0	0	0	0	0	0	0	0	0	0	0	0	1	0	0	0	0	0	0	0	0	0	0	0	0	0	0	0	0	1
Pseudomonas aeruginosa L27	Pseudomonas aeruginosa	NA	NonCF	chronic respiratory failure	Chronic bronchitis	Sputamentum	China:Gungdong	SAMN12712230	GCF_008632665.1	ASM863266v1	Scaffold	latest	7282142	6635	14	3	2	0	0	0	0	1	0	0	0	1	1	0	0	0	0	0	0	0	0	1	1	0	0	1	0	2	0	1	0	0	1	0	0
Pseudomonas aeruginosa L25 - Assembly GCF_008632685.1	Pseudomonas aeruginosa	NA	NonCF	pulmonary infection	respiratory tract infection	Sputamentum	China:Gungdong	SAMN12712228	GCF_008632685.1	ASM863268v1	Scaffold	latest	7429659	6825	8	5	0	0	0	0	1	1	0	1	0	1	0	0	0	1	0	0	0	0	0	0	0	0	0	0	0	0	0	0	0	0	0	0	0
Pseudomonas aeruginosa PABCH05	Pseudomonas aeruginosa	NA	NonCF	Ventilator-associated pneumonia	Ventilator-associated pneumonia	endotracheal tube (ETT) or tracheostomy tube	USA:Boston	SAMN15183614	GCF_013375755.1	ASM1337575v1	Chromosome	latest	6319265	5788	5	4	1	0	1	0	0	0	0	0	0	1	0	0	0	0	0	0	0	0	0	0	0	0	0	0	0	0	0	0	0	0	0	0	0
Pseudomonas aeruginosa PABCH09	Pseudomonas aeruginosa	NA	NonCF	Ventilator-associated pneumonia	Ventilator-associated pneumonia	endotracheal tube (ETT) or tracheostomy tube	USA:Boston	SAMN15183617	GCF_013375775.1	ASM1337577v1	Chromosome	latest	7038926	6508	7	3	2	0	1	0	0	0	0	0	0	0	0	0	0	0	0	0	0	0	0	0	0	0	0	0	0	0	0	0	0	0	0	0	0
Pseudomonas aeruginosa PABCH13	Pseudomonas aeruginosa	NA	NonCF	Ventilator-associated pneumonia	Ventilator-associated pneumonia	endotracheal tube (ETT) or tracheostomy tube	USA:Boston	SAMN15183615	GCF_013375795.1	ASM1337579v1	Chromosome	latest	6496201	5942	6	5	1	0	0	0	0	0	0	0	0	1	0	1	0	0	0	1	0	0	0	0	0	0	0	0	0	1	0	0	0	0	0	0	0
Pseudomonas aeruginosa PABCH10	Pseudomonas aeruginosa	NA	NonCF	Ventilator-associated pneumonia	Ventilator-associated pneumonia	endotracheal tube (ETT) or tracheostomy tube	USA:Boston	SAMN15183622	GCF_013375815.1	ASM1337581v1	Chromosome	latest	7025666	6422	10	6	1	0	0	0	1	1	0	1	0	0	0	0	1	1	1	0	0	0	0	1	0	0	0	0	0	1	0	0	0	0	0	0	0
Pseudomonas aeruginosa PABCH45	Pseudomonas aeruginosa	NA	NonCF	Ventilator-associated pneumonia	Ventilator-associated pneumonia	endotracheal tube (ETT) or tracheostomy tube	USA:Boston	SAMN15183618	GCF_013375835.1	ASM1337583v1	Chromosome	latest	7093372	6557	10	9	2	0	0	0	0	1	0	1	0	1	0	1	0	0	1	2	0	0	0	0	0	0	0	0	0	1	0	0	0	0	0	0	0
Pseudomonas aeruginosa PABCH14	Pseudomonas aeruginosa	NA	NonCF	Ventilator-associated pneumonia	Ventilator-associated pneumonia	endotracheal tube (ETT) or tracheostomy tube	USA:Boston	SAMN15183616	GCF_013375855.1	ASM1337585v1	Chromosome	latest	7123084	6555	15	4	1	0	0	0	0	2	0	1	0	1	0	0	1	0	1	1	0	0	0	0	0	0	0	0	0	1	0	0	0	1	1	0	0
Pseudomonas aeruginosa PABCH46	Pseudomonas aeruginosa	NA	NonCF	Ventilator-associated pneumonia	Ventilator-associated pneumonia	endotracheal tube (ETT) or tracheostomy tube	USA:Boston	SAMN15183621	GCF_013375875.1	ASM1337587v1	Chromosome	latest	6866206	6149	14	5	1	0	0	0	0	1	0	1	0	0	0	0	2	0	0	1	0	0	0	1	0	0	0	0	0	1	0	0	0	0	1	0	0
Pseudomonas aeruginosa PABCH42	Pseudomonas aeruginosa	NA	NonCF	Ventilator-associated pneumonia	Ventilator-associated pneumonia	endotracheal tube (ETT) or tracheostomy tube	USA:Boston	SAMN15183619	GCF_013375895.1	ASM1337589v1	Chromosome	latest	7274920	6731	13	9	1	0	0	0	0	1	0	1	0	0	0	0	2	0	1	1	0	0	0	1	0	0	0	0	0	1	0	0	0	0	1	0	0
Pseudomonas aeruginosa PABCH01	Pseudomonas aeruginosa	NA	NonCF	Ventilator-associated pneumonia	Ventilator-associated pneumonia	endotracheal tube (ETT) or tracheostomy tube	USA:Boston	SAMN15183620	GCF_013375915.1	ASM1337591v1	Chromosome	latest	7046451	6535	10	9	1	0	0	0	0	1	0	0	0	1	0	0	1	0	0	0	0	0	0	0	1	0	0	0	0	1	0	0	0	0	1	0	0
Pseudomonas aeruginosa PAL1.63	Pseudomonas aeruginosa	NA	NonCF	ventilator-associated pneumonia	Ventilator-associated pneumonia	missing	France: Lille	SAMN15595478	GCF_013912425.1	ASM1391242v1	Contig	latest	6867107	6344	4	5	0	0	0	0	0	0	0	0	0	1	0	0	0	0	0	1	0	0	0	0	0	0	0	0	0	0	0	1	0	0	0	0	0
Pseudomonas aeruginosa PAL1.62	Pseudomonas aeruginosa	NA	NonCF	ventilator-associated pneumonia	Ventilator-associated pneumonia	missing	France: Lille	SAMN15595477	GCF_013912465.1	ASM1391246v1	Contig	latest	6901661	6285	17	5	0	0	1	0	0	1	0	3	0	1	1	0	1	1	0	0	0	0	0	2	1	0	0	0	0	0	0	0	0	0	0	0	1
Pseudomonas aeruginosa PAL1.61	Pseudomonas aeruginosa	NA	NonCF	ventilator-associated pneumonia	Ventilator-associated pneumonia	missing	France: Lille	SAMN15595476	GCF_013912485.1	ASM1391248v1	Contig	latest	6880291	6351	6	4	0	0	0	0	0	0	0	0	0	1	0	0	0	1	0	1	0	0	0	0	0	0	0	0	0	0	0	2	0	0	0	0	0
Pseudomonas aeruginosa PAL1.60	Pseudomonas aeruginosa	NA	NonCF	ventilator-associated pneumonia	Ventilator-associated pneumonia	missing	France: Lille	SAMN15595475	GCF_013912495.1	ASM1391249v1	Contig	latest	6302269	5667	5	1	0	0	1	0	0	0	0	0	0	0	0	0	0	0	1	2	0	0	0	0	0	0	0	0	0	0	0	0	0	0	0	0	0
Pseudomonas aeruginosa PAL1.57	Pseudomonas aeruginosa	NA	NonCF	ventilator-associated pneumonia	Ventilator-associated pneumonia	sputum	France: Lille	SAMN15595472	GCF_013912505.1	ASM1391250v1	Contig	latest	6490420	5953	9	7	1	0	0	0	0	0	0	0	0	0	0	1	0	0	0	0	0	0	0	1	1	0	0	0	0	0	0	0	0	1	0	0	1
Pseudomonas aeruginosa PAL1.58	Pseudomonas aeruginosa	NA	NonCF	ventilator-associated pneumonia	Ventilator-associated pneumonia	missing	France: Lille	SAMN15595473	GCF_013912515.1	ASM1391251v1	Contig	latest	6506497	5944	9	6	2	0	1	0	0	0	0	0	0	0	0	0	0	0	0	1	0	0	1	0	0	0	0	0	0	0	0	0	0	0	0	0	0
Pseudomonas aeruginosa PAL1.56	Pseudomonas aeruginosa	NA	NonCF	ventilator-associated pneumonia	Ventilator-associated pneumonia	broncho-alveolar lavage	France: Lille	SAMN15595471	GCF_013912565.1	ASM1391256v1	Contig	latest	7098587	6598	10	11	1	0	0	0	1	0	0	0	0	1	0	0	0	0	1	1	0	0	0	0	0	1	0	0	1	1	0	0	0	0	0	0	0
Pseudomonas aeruginosa PAL1.54	Pseudomonas aeruginosa	NA	NonCF	ventilator-associated pneumonia	Ventilator-associated pneumonia	broncho-alveolar lavage	France: Lille	SAMN15595469	GCF_013912575.1	ASM1391257v1	Contig	latest	6420593	5881	4	5	0	0	1	0	1	0	0	0	0	0	0	0	0	0	0	0	0	0	0	0	0	0	0	0	0	0	0	0	0	0	0	0	0
Pseudomonas aeruginosa PAL1.55	Pseudomonas aeruginosa	NA	NonCF	ventilator-associated pneumonia	Ventilator-associated pneumonia	trachea	France: Lille	SAMN15595470	GCF_013912585.1	ASM1391258v1	Contig	latest	6856552	6308	14	4	2	0	0	0	1	1	0	1	0	0	0	0	0	0	1	1	0	0	0	1	0	1	0	0	1	0	0	0	0	0	0	0	0
Pseudomonas aeruginosa PAL1.53	Pseudomonas aeruginosa	NA	NonCF	ventilator-associated pneumonia	Ventilator-associated pneumonia	bronchial	France: Lille	SAMN15595468	GCF_013912615.1	ASM1391261v1	Contig	latest	6340601	5752	5	3	1	0	1	0	0	0	0	0	0	1	0	0	0	1	0	0	0	0	0	0	0	0	0	0	0	0	0	0	0	0	0	0	0
Pseudomonas aeruginosa PAL1.52	Pseudomonas aeruginosa	NA	NonCF	ventilator-associated pneumonia	Ventilator-associated pneumonia	broncho-alveolar lavage	France: Lille	SAMN15595467	GCF_013912625.1	ASM1391262v1	Contig	latest	6786881	6233	11	6	0	0	1	0	0	1	0	2	0	1	1	0	1	1	0	0	0	0	0	1	1	0	0	0	0	0	0	0	0	0	0	0	0
Pseudomonas aeruginosa PAL1.47	Pseudomonas aeruginosa	NA	NonCF	ventilator-associated pneumonia	Ventilator-associated pneumonia	bronchial	France: Lille	SAMN15595462	GCF_013912665.1	ASM1391266v1	Contig	latest	7240226	6772	12	11	1	0	0	0	1	0	0	1	0	1	0	0	0	0	1	1	0	0	0	0	0	1	0	0	1	1	0	0	0	0	0	0	0
Pseudomonas aeruginosa PAL1.50	Pseudomonas aeruginosa	NA	NonCF	ventilator-associated pneumonia	Ventilator-associated pneumonia	broncho-alveolar lavage	France: Lille	SAMN15595465	GCF_013912685.1	ASM1391268v1	Contig	latest	6548363	5997	7	5	1	0	0	0	0	0	0	0	0	0	0	0	0	0	0	1	0	0	0	1	1	0	0	0	0	0	0	0	0	1	0	0	0
Pseudomonas aeruginosa PAL1.51	Pseudomonas aeruginosa	NA	NonCF	ventilator-associated pneumonia	Ventilator-associated pneumonia	broncho-alveolar lavage	France: Lille	SAMN15595466	GCF_013912695.1	ASM1391269v1	Contig	latest	6417375	5862	5	5	0	0	0	0	0	0	0	0	0	0	0	0	1	0	0	0	0	0	0	0	0	1	0	0	0	0	0	0	0	0	0	0	0
Pseudomonas aeruginosa PAL1.48	Pseudomonas aeruginosa	NA	NonCF	ventilator-associated pneumonia	Ventilator-associated pneumonia	broncho-alveolar lavage	France: Lille	SAMN15595463	GCF_013912715.1	ASM1391271v1	Contig	latest	6507290	5951	9	6	2	0	1	0	0	0	0	0	0	0	0	0	0	0	0	1	0	0	1	0	0	0	0	0	0	0	0	0	0	0	0	0	0
Pseudomonas aeruginosa PAL1.49	Pseudomonas aeruginosa	NA	NonCF	ventilator-associated pneumonia	Ventilator-associated pneumonia	bronchial	France: Lille	SAMN15595464	GCF_013912725.1	ASM1391272v1	Contig	latest	6936624	6310	9	6	1	0	0	0	0	1	0	1	0	0	0	0	1	0	1	1	0	0	0	0	1	0	0	0	0	1	0	0	0	0	1	0	0
Pseudomonas aeruginosa PAL1.46	Pseudomonas aeruginosa	NA	NonCF	ventilator-associated pneumonia	Ventilator-associated pneumonia	broncho-alveolar lavage	France: Lille	SAMN15595461	GCF_013912765.1	ASM1391276v1	Contig	latest	6779635	6195	12	7	0	0	1	0	0	1	0	2	0	1	1	0	1	1	0	0	0	0	0	1	1	0	0	0	0	0	0	0	0	0	0	0	0
Pseudomonas aeruginosa PAL1.45	Pseudomonas aeruginosa	NA	NonCF	ventilator-associated pneumonia	Ventilator-associated pneumonia	missing	France: Lille	SAMN15595460	GCF_013912775.1	ASM1391277v1	Contig	latest	6788527	6188	7	6	1	0	0	0	0	0	0	1	0	1	0	0	1	0	0	0	0	0	0	0	0	0	0	0	0	0	0	0	0	0	0	0	0
Pseudomonas aeruginosa PAL1.44	Pseudomonas aeruginosa	NA	NonCF	ventilator-associated pneumonia	Ventilator-associated pneumonia	missing	France: Lille	SAMN15595459	GCF_013912795.1	ASM1391279v1	Contig	latest	6401613	5821	3	4	0	0	1	0	0	0	0	0	0	0	0	1	0	0	0	0	0	0	0	0	0	0	0	0	0	0	0	0	1	0	0	0	0
Pseudomonas aeruginosa PAL1.43	Pseudomonas aeruginosa	NA	NonCF	ventilator-associated pneumonia	Ventilator-associated pneumonia	missing	France: Lille	SAMN15595458	GCF_013912825.1	ASM1391282v1	Contig	latest	6351741	5754	3	1	0	0	1	0	0	0	0	0	0	0	0	0	0	0	0	1	0	0	0	0	0	0	0	0	0	0	0	0	1	0	0	0	0
Pseudomonas aeruginosa PAL1.41	Pseudomonas aeruginosa	NA	NonCF	ventilator-associated pneumonia	Ventilator-associated pneumonia	missing	France: Lille	SAMN15595457	GCF_013912835.1	ASM1391283v1	Contig	latest	6560573	5971	4	3	1	0	0	0	0	0	0	0	0	0	1	0	0	0	0	1	0	0	0	0	0	0	0	0	0	0	0	0	0	0	0	0	0
Pseudomonas aeruginosa PAL1.40	Pseudomonas aeruginosa	NA	NonCF	ventilator-associated pneumonia	Ventilator-associated pneumonia	sputum	France: Lille	SAMN15595456	GCF_013912865.1	ASM1391286v1	Contig	latest	6325633	5734	4	4	0	0	0	0	0	0	0	0	0	2	0	0	0	0	0	1	0	0	0	0	0	0	0	0	0	0	0	0	0	0	0	0	0
Pseudomonas aeruginosa PAL1.39	Pseudomonas aeruginosa	NA	NonCF	ventilator-associated pneumonia	Ventilator-associated pneumonia	trachea	France: Lille	SAMN15595455	GCF_013912885.1	ASM1391288v1	Contig	latest	6826300	6224	10	7	1	0	0	0	0	0	0	1	0	1	0	0	1	0	0	0	0	0	0	0	0	0	0	0	1	1	0	0	0	0	0	0	0
Pseudomonas aeruginosa PAL1.38	Pseudomonas aeruginosa	NA	NonCF	ventilator-associated pneumonia	Ventilator-associated pneumonia	trachea	France: Lille	SAMN15595454	GCF_013912895.1	ASM1391289v1	Contig	latest	7059166	6577	10	12	1	0	1	1	0	0	0	2	0	0	0	0	1	0	0	0	0	0	1	0	0	0	0	0	0	0	0	0	0	0	0	0	0
Pseudomonas aeruginosa PAL1.37	Pseudomonas aeruginosa	NA	NonCF	ventilator-associated pneumonia	Ventilator-associated pneumonia	trachea	France: Lille	SAMN15595453	GCF_013912925.1	ASM1391292v1	Contig	latest	7194401	6666	15	6	2	0	1	0	0	0	0	2	0	1	0	0	0	0	1	0	0	0	0	0	1	0	0	0	0	0	0	0	0	1	0	0	0
Pseudomonas aeruginosa PAL1.36	Pseudomonas aeruginosa	NA	NonCF	ventilator-associated pneumonia	Ventilator-associated pneumonia	trachea	France: Lille	SAMN15595452	GCF_013912935.1	ASM1391293v1	Contig	latest	6620225	6045	2	5	0	0	0	0	0	0	0	0	0	0	0	0	0	0	0	0	0	0	0	0	0	0	0	0	0	0	0	0	0	0	0	0	0
Pseudomonas aeruginosa PAL1.35	Pseudomonas aeruginosa	NA	NonCF	ventilator-associated pneumonia	Ventilator-associated pneumonia	trachea	France: Lille	SAMN15595451	GCF_013912965.1	ASM1391296v1	Contig	latest	6395755	5791	4	2	0	0	1	0	0	0	0	0	0	1	0	0	0	0	0	0	0	0	0	0	0	1	0	0	0	0	0	0	0	0	0	0	0
Pseudomonas aeruginosa PAL1.32	Pseudomonas aeruginosa	NA	NonCF	ventilator-associated pneumonia	Ventilator-associated pneumonia	trachea	France: Lille	SAMN15595448	GCF_013912985.1	ASM1391298v1	Contig	latest	6724573	6172	7	4	1	0	0	0	0	1	0	0	0	0	1	0	0	0	0	1	0	0	0	1	1	1	0	0	0	0	0	0	0	0	0	0	0
Pseudomonas aeruginosa PAL1.31	Pseudomonas aeruginosa	NA	NonCF	ventilator-associated pneumonia	Ventilator-associated pneumonia	trachea	France: Lille	SAMN15595447	GCF_013912995.1	ASM1391299v1	Contig	latest	6310873	5703	9	2	0	0	0	0	0	0	0	1	0	1	0	1	0	0	0	0	0	0	0	1	0	1	0	0	0	0	0	1	0	0	0	0	0
Pseudomonas aeruginosa PAL1.30	Pseudomonas aeruginosa	NA	NonCF	ventilator-associated pneumonia	Ventilator-associated pneumonia	trachea	France: Lille	SAMN15595446	GCF_013913025.1	ASM1391302v1	Contig	latest	6762953	6154	15	6	3	0	0	0	0	0	0	3	0	0	0	0	0	0	0	0	0	0	1	0	0	1	0	0	0	1	0	1	0	1	1	0	0
Pseudomonas aeruginosa PAL1.29	Pseudomonas aeruginosa	NA	NonCF	ventilator-associated pneumonia	Ventilator-associated pneumonia	trachea	France: Lille	SAMN15595445	GCF_013913035.1	ASM1391303v1	Contig	latest	6845737	6237	12	6	1	0	0	0	0	1	0	1	0	1	0	0	1	0	0	0	0	0	0	0	1	0	0	0	0	1	0	0	0	0	1	0	0
Pseudomonas aeruginosa PAL1.28	Pseudomonas aeruginosa	NA	NonCF	ventilator-associated pneumonia	Ventilator-associated pneumonia	trachea	France: Lille	SAMN15595444	GCF_013913045.1	ASM1391304v1	Contig	latest	6640756	6101	6	5	0	0	0	0	1	0	0	1	0	0	0	0	0	0	0	0	0	0	0	0	0	0	0	0	0	0	0	0	0	0	0	0	0
Pseudomonas aeruginosa PAL1.27	Pseudomonas aeruginosa	NA	NonCF	ventilator-associated pneumonia	Ventilator-associated pneumonia	trachea	France: Lille	SAMN15595443	GCF_013913085.1	ASM1391308v1	Contig	latest	6823561	6234	12	2	1	0	1	0	0	1	0	1	0	1	1	0	0	0	1	0	0	0	0	0	0	0	0	0	0	0	0	0	1	1	0	0	0
Pseudomonas aeruginosa PAL1.26	Pseudomonas aeruginosa	NA	NonCF	ventilator-associated pneumonia	Ventilator-associated pneumonia	trachea	France: Lille	SAMN15595442	GCF_013913095.1	ASM1391309v1	Contig	latest	7556858	6917	22	4	1	0	1	1	0	1	0	2	0	2	1	0	2	1	1	0	0	0	1	1	1	0	0	0	0	1	0	0	0	0	0	0	0
Pseudomonas aeruginosa PAL1.25	Pseudomonas aeruginosa	NA	NonCF	ventilator-associated pneumonia	Ventilator-associated pneumonia	trachea	France: Lille	SAMN15595441	GCF_013913125.1	ASM1391312v1	Contig	latest	6647985	5997	11	NA	0	0	1	0	0	1	0	1	0	1	1	0	1	1	0	0	0	0	0	1	1	0	0	0	0	1	0	0	0	0	0	0	0
Pseudomonas aeruginosa PAL1.22	Pseudomonas aeruginosa	NA	NonCF	ventilator-associated pneumonia	Ventilator-associated pneumonia	missing	France: Lille	SAMN15595438	GCF_013913145.1	ASM1391314v1	Contig	latest	6334229	5709	5	2	1	0	0	0	1	0	0	0	0	0	0	0	0	0	0	0	0	0	0	0	0	0	0	0	0	1	0	0	1	0	0	0	0
Pseudomonas aeruginosa PAL1.23	Pseudomonas aeruginosa	NA	NonCF	ventilator-associated pneumonia	Ventilator-associated pneumonia	trachea	France: Lille	SAMN15595439	GCF_013913155.1	ASM1391315v1	Contig	latest	7094489	6583	5	11	0	0	0	0	0	0	0	0	0	0	0	0	0	1	0	0	0	0	0	0	0	0	0	0	0	0	0	1	1	0	0	0	0
Pseudomonas aeruginosa PAL1.21	Pseudomonas aeruginosa	NA	NonCF	ventilator-associated pneumonia	Ventilator-associated pneumonia	trachea	France: Lille	SAMN15595437	GCF_013913185.1	ASM1391318v1	Contig	latest	6948084	6325	12	7	1	0	0	0	0	1	0	0	0	1	0	0	1	0	0	1	0	0	0	0	1	0	0	0	0	2	0	0	0	0	1	0	0
Pseudomonas aeruginosa PAL1.19	Pseudomonas aeruginosa	NA	NonCF	ventilator-associated pneumonia	Ventilator-associated pneumonia	missing	France: Lille	SAMN15595435	GCF_013913205.1	ASM1391320v1	Contig	latest	7155384	6568	13	7	1	0	1	0	0	1	0	2	0	1	0	0	1	0	0	0	0	0	1	1	0	0	0	0	0	1	0	0	0	0	0	0	0
Pseudomonas aeruginosa PAL1.20	Pseudomonas aeruginosa	NA	NonCF	ventilator-associated pneumonia	Ventilator-associated pneumonia	missing	France: Lille	SAMN15595436	GCF_013913215.1	ASM1391321v1	Contig	latest	6670330	6062	9	3	1	0	0	0	0	1	0	1	0	0	0	0	0	1	1	1	0	0	0	1	1	1	0	0	0	0	0	0	0	0	0	0	0
Pseudomonas aeruginosa PAL1.18	Pseudomonas aeruginosa	NA	NonCF	ventilator-associated pneumonia	Ventilator-associated pneumonia	missing	France: Lille	SAMN15595434	GCF_013913255.1	ASM1391325v1	Contig	latest	6270665	5648	7	2	0	0	1	0	0	0	0	0	0	1	1	0	0	0	1	1	0	0	0	0	0	1	0	0	0	0	0	0	0	0	0	0	0
Pseudomonas aeruginosa PAL1.14	Pseudomonas aeruginosa	NA	NonCF	ventilator-associated pneumonia	Ventilator-associated pneumonia	trachea	France: Lille	SAMN15595431	GCF_013913275.1	ASM1391327v1	Contig	latest	6932288	6402	13	9	2	0	0	0	0	1	0	0	1	1	2	0	0	0	0	0	0	0	0	0	1	0	0	0	1	2	0	0	0	1	1	0	0
Pseudomonas aeruginosa PAL1.13	Pseudomonas aeruginosa	NA	NonCF	ventilator-associated pneumonia	Ventilator-associated pneumonia	trachea	France: Lille	SAMN15595430	GCF_013913295.1	ASM1391329v1	Contig	latest	6398992	5812	9	3	0	0	1	0	0	0	0	0	1	1	0	0	1	0	1	0	1	0	0	0	0	0	0	0	0	0	0	0	0	0	0	0	0
Pseudomonas aeruginosa PAL1.11	Pseudomonas aeruginosa	NA	NonCF	ventilator-associated pneumonia	Ventilator-associated pneumonia	trachea	France: Lille	SAMN15595428	GCF_013913325.1	ASM1391332v1	Contig	latest	6746925	6185	8	7	3	0	0	0	0	0	0	0	0	1	0	0	0	0	0	1	0	0	0	1	0	0	0	0	0	0	0	0	0	0	0	0	0
Pseudomonas aeruginosa PAL1.12	Pseudomonas aeruginosa	NA	NonCF	ventilator-associated pneumonia	Ventilator-associated pneumonia	trachea	France: Lille	SAMN15595429	GCF_013913335.1	ASM1391333v1	Contig	latest	6576797	5933	8	5	1	0	0	0	0	1	0	1	0	1	0	0	1	0	0	0	0	0	0	0	0	0	0	0	0	0	0	0	0	0	0	0	0
Pseudomonas aeruginosa PAL1.10	Pseudomonas aeruginosa	NA	NonCF	ventilator-associated pneumonia	Ventilator-associated pneumonia	trachea	France: Lille	SAMN15595427	GCF_013913365.1	ASM1391336v1	Contig	latest	7109804	6600	15	7	2	0	0	0	1	1	0	1	0	0	0	0	0	0	1	1	0	0	0	1	0	1	0	0	1	0	0	0	1	0	0	0	0
Pseudomonas aeruginosa PAL1.8	Pseudomonas aeruginosa	NA	NonCF	ventilator-associated pneumonia	Ventilator-associated pneumonia	protectide specimen brush	France: Lille	SAMN15595425	GCF_013913375.1	ASM1391337v1	Contig	latest	6361965	5785	5	3	0	0	1	0	0	0	0	0	0	0	0	0	0	0	0	0	0	0	0	0	0	0	0	0	0	0	0	1	0	0	0	0	0
Pseudomonas aeruginosa PAL1.9	Pseudomonas aeruginosa	NA	NonCF	ventilator-associated pneumonia	Ventilator-associated pneumonia	trachea	France: Lille	SAMN15595426	GCF_013913385.1	ASM1391338v1	Contig	latest	7109910	6601	15	7	2	0	0	0	1	1	0	1	0	0	0	0	0	0	1	1	0	0	0	1	0	1	0	0	1	0	0	0	1	0	0	0	0
Pseudomonas aeruginosa PAL1.7	Pseudomonas aeruginosa	NA	NonCF	ventilator-associated pneumonia	Ventilator-associated pneumonia	sputum	France: Lille	SAMN15595424	GCF_013913425.1	ASM1391342v1	Contig	latest	6625472	5974	17	NA	3	0	0	0	0	0	0	3	0	0	0	0	0	0	0	0	0	0	1	0	0	1	0	0	0	1	0	1	0	1	1	0	0
Pseudomonas aeruginosa PAL1.6	Pseudomonas aeruginosa	NA	NonCF	ventilator-associated pneumonia	Ventilator-associated pneumonia	sputum	France: Lille	SAMN15595423	GCF_013913435.1	ASM1391343v1	Contig	latest	7125275	6583	16	10	1	0	0	0	0	1	0	2	0	1	0	0	1	0	0	1	0	0	1	1	1	0	0	0	0	1	0	0	0	0	0	0	0
Pseudomonas aeruginosa PAL1.5	Pseudomonas aeruginosa	NA	NonCF	ventilator-associated pneumonia	Ventilator-associated pneumonia	sputum	France: Lille	SAMN15595422	GCF_013913465.1	ASM1391346v1	Contig	latest	7017998	6477	15	6	2	0	0	0	1	1	0	1	0	0	0	0	0	0	1	1	0	0	0	1	0	1	0	0	1	0	0	0	1	0	0	0	0
Pseudomonas aeruginosa PAL1.4	Pseudomonas aeruginosa	NA	NonCF	ventilator-associated pneumonia	Ventilator-associated pneumonia	sputum	France: Lille	SAMN15595421	GCF_013913485.1	ASM1391348v1	Contig	latest	7164129	6688	12	8	1	0	0	0	1	1	0	1	0	1	0	0	1	0	1	1	0	0	0	0	0	1	0	0	0	0	0	0	0	0	0	0	0
Pseudomonas aeruginosa PAL1.3	Pseudomonas aeruginosa	NA	NonCF	ventilator-associated pneumonia	Ventilator-associated pneumonia	trachea	France: Lille	SAMN15595420	GCF_013913495.1	ASM1391349v1	Contig	latest	7053557	6539	15	7	2	0	0	0	1	1	0	1	0	0	0	0	0	0	1	1	0	0	0	1	0	1	0	0	1	0	0	0	1	0	0	0	0
Pseudomonas aeruginosa PAL1.2	Pseudomonas aeruginosa	NA	NonCF	ventilator-associated pneumonia	Ventilator-associated pneumonia	trachea	France: Lille	SAMN15595419	GCF_013913545.1	ASM1391354v1	Contig	latest	7201349	6704	12	12	0	0	1	0	0	1	0	2	0	0	1	0	1	2	0	0	0	0	0	1	1	0	0	0	0	1	0	0	0	0	0	0	0
Pseudomonas aeruginosa PAL1.59	Pseudomonas aeruginosa	NA	NonCF	ventilator-associated pneumonia	Ventilator-associated pneumonia	missing	France: Lille	SAMN15595474	GCF_014040775.1	ASM1404077v1	Contig	latest	6762850	6175	10	5	0	0	1	0	0	1	0	3	0	0	1	0	1	1	0	0	0	0	0	1	1	0	0	0	0	0	0	0	0	0	0	0	0
Pseudomonas aeruginosa PAL1.24	Pseudomonas aeruginosa	NA	NonCF	ventilator-associated pneumonia	Ventilator-associated pneumonia	missing	France: Lille	SAMN15595440	GCF_014040785.1	ASM1404078v1	Contig	latest	6564556	6015	6	5	0	0	0	0	1	0	0	0	0	0	1	0	0	0	0	0	0	0	0	0	0	0	0	0	0	1	0	0	0	0	0	0	0
Pseudomonas aeruginosa PAL1.33	Pseudomonas aeruginosa	NA	NonCF	ventilator-associated pneumonia	Ventilator-associated pneumonia	trachea	France: Lille	SAMN15595449	GCF_014040795.1	ASM1404079v1	Contig	latest	6339650	5783	3	5	0	0	0	0	0	0	0	0	0	0	1	0	0	0	0	1	0	0	0	0	0	0	0	0	0	0	0	0	0	0	0	0	0
Pseudomonas aeruginosa PAL1.34	Pseudomonas aeruginosa	NA	NonCF	ventilator-associated pneumonia	Ventilator-associated pneumonia	trachea	France: Lille	SAMN15595450	GCF_014040815.1	ASM1404081v1	Contig	latest	6404262	5850	2	4	0	0	0	0	1	0	0	0	0	0	0	0	0	0	0	0	0	0	0	0	0	0	0	0	0	0	0	0	0	0	0	0	0
Pseudomonas aeruginosa PAL1.67	Pseudomonas aeruginosa	NA	NonCF	ventilator-associated pneumonia	Ventilator-associated pneumonia	sputum	France: Lille	SAMN15595479	GCF_014040825.1	ASM1404082v1	Contig	latest	6926712	6388	13	9	2	0	0	0	0	1	0	0	1	1	2	0	0	0	0	0	0	0	0	0	1	0	0	0	1	2	0	0	0	1	1	0	0
Pseudomonas aeruginosa PAL1.16	Pseudomonas aeruginosa	NA	NonCF	ventilator-associated pneumonia	Ventilator-associated pneumonia	trachea	France: Lille	SAMN15595433	GCF_014040885.1	ASM1404088v1	Contig	latest	6946945	6358	12	NA	0	0	1	0	0	0	0	2	0	2	1	0	1	1	0	0	0	0	0	1	1	0	0	0	0	1	0	0	0	0	0	0	0
Pseudomonas aeruginosa PA0750 - Assembly GCF_014235295.1	Pseudomonas aeruginosa	NA	NonCF	Respiratory infection	respiratory tract infection	hospital patient	NA	SAMN15689520	GCF_014235295.1	ASM1423529v1	Scaffold	latest	6392362	5799	7	3	0	0	1	0	0	0	0	0	1	0	1	0	0	0	0	0	1	0	0	0	0	0	0	0	1	0	0	0	0	0	0	0	0
Pseudomonas aeruginosa PA0750 - Assembly GCF_014235305.1	Pseudomonas aeruginosa	NA	NonCF	Respiratory infection	respiratory tract infection	hospital patient	NA	SAMN15689522	GCF_014235305.1	ASM1423530v1	Scaffold	latest	6832764	6287	6	6	0	0	0	0	1	1	0	0	0	0	0	0	0	0	0	0	0	0	0	0	0	0	0	0	0	0	0	0	0	0	0	0	0
Pseudomonas aeruginosa PA0750 - Assembly GCF_014235375.1	Pseudomonas aeruginosa	NA	NonCF	Respiratory infection	respiratory tract infection	hospital patient	NA	SAMN15689519	GCF_014235375.1	ASM1423537v1	Scaffold	latest	6775059	6166	11	5	1	0	0	0	0	1	0	3	0	0	0	0	1	0	1	0	0	0	0	0	0	0	0	1	1	0	0	0	0	1	0	0	0
Pseudomonas aeruginosa 9-41	Pseudomonas aeruginosa	NA	NonCF	Infection	respiratory tract infection	Low respiratory tract infection	Portugal: Lisboa	SAMN14776860	GCF_015317165.1	ASM1531716v1	Contig	latest	6613194	6641	6	10	1	0	0	0	0	0	0	1	0	1	0	0	1	0	0	0	0	0	0	0	0	0	0	0	0	0	0	0	0	0	0	0	0
Pseudomonas aeruginosa 5-23	Pseudomonas aeruginosa	NA	NonCF	Infection	respiratory tract infection	Low respiratory tract infection	Portugal: Matosinhos	SAMN14776846	GCF_015317435.1	ASM1531743v1	Contig	latest	6919984	6457	14	8	0	0	1	0	0	0	0	1	0	1	0	1	1	0	1	1	0	0	1	1	0	0	0	0	0	1	0	0	0	0	0	0	0
Pseudomonas aeruginosa 4-14	Pseudomonas aeruginosa	NA	NonCF	Infection	respiratory tract infection	Low respiratory tract infection	Portugal: Coimbra	SAMN14776836	GCF_015317665.1	ASM1531766v1	Contig	latest	6675042	6785	4	4	0	0	0	0	0	1	0	0	0	0	0	0	0	0	0	1	0	0	0	0	0	0	0	0	0	0	0	2	0	0	0	0	0
Pseudomonas aeruginosa 3-38	Pseudomonas aeruginosa	NA	NonCF	Infection	respiratory tract infection	Low respiratory tract infection	Portugal: Lisboa	SAMN14776827	GCF_015317795.1	ASM1531779v1	Contig	latest	6745386	6365	8	4	0	0	0	0	0	0	0	1	0	0	0	0	1	0	1	0	0	1	0	1	1	0	0	0	0	0	0	0	0	0	0	0	0
Pseudomonas aeruginosa 3-41	Pseudomonas aeruginosa	NA	NonCF	Infection	respiratory tract infection	Low respiratory tract infection	Portugal: Lisboa	SAMN14776828	GCF_015317825.1	ASM1531782v1	Contig	latest	6686804	6511	8	6	0	0	0	0	0	0	0	1	0	0	0	0	1	0	1	0	0	1	0	1	1	0	0	0	0	0	0	0	0	0	0	0	0
Pseudomonas aeruginosa 10-58	Pseudomonas aeruginosa	NA	NonCF	Infection	respiratory tract infection	Low respiratory tract infection	Portugal: Porto	SAMN14776820	GCF_015317915.1	ASM1531791v1	Contig	latest	6787579	6368	10	10	2	0	1	0	0	0	0	0	0	0	0	0	0	0	0	0	0	0	1	0	0	0	0	0	0	0	0	0	1	0	0	0	0
Pseudomonas aeruginosa MMRPA01	Pseudomonas aeruginosa	NA	NonCF	pneumonia	pneumonia	sputum	Myanmar: Yangon	SAMN16970355	GCF_016617775.1	ASM1661777v1	Contig	latest	6808493	6172	12	4	4	0	0	0	0	0	0	1	0	1	1	0	0	0	0	0	0	0	0	1	0	0	0	0	0	0	0	0	0	1	0	0	0
Pseudomonas aeruginosa PA_88	Pseudomonas aeruginosa	NA	NonCF	lungs infection	respiratory tract infection	tracheal secretions	Pakistan	SAMN16454474	GCF_016762735.1	ASM1676273v1	Scaffold	latest	6310348	5727	2	3	1	0	0	0	0	0	0	0	0	0	0	0	0	0	0	0	0	0	0	0	0	0	0	0	0	0	0	0	0	0	0	0	0
Pseudomonas aeruginosa PA1120	Pseudomonas aeruginosa	NA	NonCF	non-cystic fibrosis	respiratory tract infection	sputum	China	SAMN15616628	GCF_016807225.1	ASM1680722v1	Contig	latest	7336059	6826	13	8	2	0	0	0	0	0	0	0	0	1	1	0	2	0	0	2	0	0	2	1	0	0	0	0	0	1	0	0	0	0	0	0	0
Pseudomonas aeruginosa S35	Pseudomonas aeruginosa	NA	NonCF	non-cystic fibrosis	respiratory tract infection	sputum	China	SAMN15616640	GCF_016820015.1	ASM1682001v1	Contig	latest	6498213	5903	4	4	1	0	0	0	0	0	0	0	0	1	0	0	0	0	0	1	0	0	0	0	0	0	0	0	0	0	0	0	0	0	0	0	0
Pseudomonas aeruginosa S33	Pseudomonas aeruginosa	NA	NonCF	non-cystic fibrosis	respiratory tract infection	sputum	China	SAMN15616638	GCF_016820025.1	ASM1682002v1	Contig	latest	7066852	6429	11	9	1	0	0	0	0	0	0	0	0	1	1	0	2	0	0	2	0	0	2	1	0	0	0	0	0	1	0	0	0	0	0	0	0
Pseudomonas aeruginosa S103	Pseudomonas aeruginosa	NA	NonCF	non-cystic fibrosis	respiratory tract infection	sputum	China	SAMN15616708	GCF_016820055.1	ASM1682005v1	Contig	latest	7158705	6497	14	8	1	0	1	0	0	1	0	2	0	1	0	0	1	0	0	0	0	0	1	1	0	0	0	0	0	1	0	0	0	0	0	0	0
Pseudomonas aeruginosa S77	Pseudomonas aeruginosa	NA	NonCF	non-cystic fibrosis	respiratory tract infection	sputum	China	SAMN15616682	GCF_016820075.1	ASM1682007v1	Contig	latest	6891040	6367	4	5	0	0	1	0	0	0	0	0	1	0	0	0	0	0	0	0	1	0	0	0	0	0	0	0	0	0	0	0	0	0	0	0	0
Pseudomonas aeruginosa S72	Pseudomonas aeruginosa	NA	NonCF	non-cystic fibrosis	respiratory tract infection	sputum	China	SAMN15616677	GCF_016820115.1	ASM1682011v1	Contig	latest	6976991	6374	11	7	1	0	1	0	0	0	0	2	0	0	0	0	0	0	0	0	0	0	2	1	0	0	0	1	0	1	0	0	1	0	0	0	0
Pseudomonas aeruginosa S28	Pseudomonas aeruginosa	NA	NonCF	non-cystic fibrosis	respiratory tract infection	sputum	China	SAMN15616633	GCF_016820155.1	ASM1682015v1	Contig	latest	7498812	6912	14	7	2	0	0	0	0	0	0	0	0	1	1	0	2	0	0	3	0	0	2	1	0	0	0	0	0	1	0	0	0	0	0	0	0
Pseudomonas aeruginosa S1 - Assembly GCF_017599505.1	Pseudomonas aeruginosa	NA	NonCF	non-cystic fibrosis	respiratory tract infection	missing	China	SAMN18394805	GCF_017599505.1	ASM1759950v1	Scaffold	latest	6508391	6100	8	5	1	0	1	0	0	0	0	0	0	0	0	0	0	0	0	2	0	0	0	0	0	0	0	0	0	1	0	0	0	0	0	0	0
Pseudomonas aeruginosa 44712	Pseudomonas aeruginosa	NA	NonCF	pneumonia	pneumonia	nasopharyngeal swab	Russia: Rostov-on-Don	SAMN18437398	GCF_017653605.1	ASM1765360v1	Contig	latest	6639010	6098	11	9	2	0	1	0	0	0	0	0	0	0	0	0	0	0	0	1	0	0	1	0	0	0	0	0	0	0	0	0	1	0	0	0	0
Pseudomonas aeruginosa 45048	Pseudomonas aeruginosa	NA	NonCF	pneumonia	pneumonia	nasopharyngeal swab	Russia: Rostov-on-Don	SAMN18437397	GCF_017653645.1	ASM1765364v1	Contig	latest	6393715	5855	3	2	0	0	1	0	0	1	0	0	0	0	0	0	0	0	0	1	0	0	0	0	0	0	0	0	0	0	0	0	0	0	0	0	0
Pseudomonas aeruginosa 45287	Pseudomonas aeruginosa	NA	NonCF	pneumonia	pneumonia	nasopharyngeal swab	Russia: Rostov-on-Don	SAMN18437393	GCF_017653665.1	ASM1765366v1	Contig	latest	6642619	6106	12	9	2	0	1	0	0	0	0	0	0	0	0	0	0	0	0	1	0	0	1	0	0	0	0	0	0	0	0	0	1	0	0	0	0
Pseudomonas aeruginosa 45528	Pseudomonas aeruginosa	NA	NonCF	pneumonia	pneumonia	nasopharyngeal swab	Russia: Rostov-on-Don	SAMN18437396	GCF_017653675.1	ASM1765367v1	Contig	latest	6575408	6016	7	4	1	0	0	0	0	0	0	0	0	0	0	0	1	0	1	0	0	0	0	1	0	0	0	0	0	0	0	0	0	0	0	0	0
Pseudomonas aeruginosa 39926	Pseudomonas aeruginosa	NA	NonCF	pneumonia	pneumonia	nasopharyngeal swab	Russia: Rostov-on-Don	SAMN18437394	GCF_017653685.1	ASM1765368v1	Contig	latest	6398904	5811	5	2	0	0	0	0	0	0	0	0	0	1	0	0	0	0	1	1	0	0	0	0	0	0	0	0	0	0	0	0	0	0	0	0	0
Pseudomonas aeruginosa ZBX-P10	Pseudomonas aeruginosa	NA	NonCF	Pseudomonas infection	respiratory tract infection	sputum	Lebanon: Beirut	SAMN16132398	GCF_017693715.1	ASM1769371v1	Contig	latest	7210501	6570	18	9	3	0	0	0	0	1	0	3	0	0	0	0	0	0	0	1	0	0	2	1	1	0	0	0	0	1	0	0	0	0	0	0	0
Pseudomonas aeruginosa ZBX-P8	Pseudomonas aeruginosa	NA	NonCF	Pseudomonas infection	respiratory tract infection	sputum	Lebanon: Beirut	SAMN16132396	GCF_017693735.1	ASM1769373v1	Contig	latest	6878516	6168	17	6	3	0	1	0	0	0	0	2	0	0	0	0	1	0	0	0	0	1	1	0	0	0	0	0	0	0	0	1	0	0	0	0	0
Pseudomonas aeruginosa ZBX-P2	Pseudomonas aeruginosa	NA	NonCF	Pseudomonas infection	respiratory tract infection	sputum	Lebanon: Beirut	SAMN16132390	GCF_017694015.1	ASM1769401v1	Contig	latest	6376359	5797	3	4	0	0	0	0	0	0	0	0	0	0	0	0	0	0	0	1	0	0	0	0	0	0	0	0	0	0	0	0	1	0	0	0	0
Pseudomonas aeruginosa HPAS9	Pseudomonas aeruginosa	NA	NonCF	Respiratory infection	respiratory tract infection	missing	USA: Maine	SAMN19607869	GCF_019281675.1	ASM1928167v1	Scaffold	latest	6835785	6308	12	5	0	0	0	0	0	1	0	2	0	0	0	0	0	0	1	3	0	0	0	0	0	0	0	0	0	0	0	0	0	0	0	0	1
Pseudomonas aeruginosa HPAS8	Pseudomonas aeruginosa	NA	NonCF	Respiratory infection	respiratory tract infection	missing	USA: Maine	SAMN19607868	GCF_019281695.1	ASM1928169v1	Scaffold	latest	6645144	6072	7	2	0	0	0	0	0	0	0	0	0	1	0	1	0	0	0	0	0	0	0	0	0	0	0	0	0	0	0	1	0	0	0	0	0
Pseudomonas aeruginosa HPAS11	Pseudomonas aeruginosa	NA	NonCF	Respiratory infection	respiratory tract infection	missing	USA: Maine	SAMN19607871	GCF_019281715.1	ASM1928171v1	Scaffold	latest	6506715	6024	12	4	0	0	0	0	0	0	0	2	0	2	2	0	2	1	1	0	0	0	0	1	1	0	0	0	0	0	0	0	0	0	0	0	0
Pseudomonas aeruginosa HPAS5	Pseudomonas aeruginosa	NA	NonCF	Respiratory infection	respiratory tract infection	missing	USA: Maine	SAMN19607865	GCF_019281855.1	ASM1928185v1	Scaffold	latest	6628691	6074	7	2	0	0	0	0	0	0	0	0	0	1	0	1	0	0	0	0	0	0	0	0	0	0	0	0	0	0	0	1	0	0	0	0	0
Pseudomonas aeruginosa JX05	Pseudomonas aeruginosa	NA	NonCF	Pulmonar infection	respiratory tract infection	tracheal secretion	Brazil:Recife	SAMN13497306	GCF_019400855.1	ASM1940085v1	Scaffold	latest	6820284	6283	13	7	0	0	0	1	0	0	0	0	0	1	0	0	0	0	0	1	0	0	0	0	0	0	0	1	2	1	0	1	0	0	1	0	0
Pseudomonas aeruginosa JM03	Pseudomonas aeruginosa	NA	NonCF	Pneumonia	pneumonia	tracheal secretion	Brazil:Recife	SAMN13497036	GCF_019400895.1	ASM1940089v1	Scaffold	latest	7051713	6548	14	8	3	0	1	0	0	1	0	0	0	1	0	0	1	0	0	0	0	0	1	0	0	0	0	0	0	0	0	0	0	0	0	0	0
Pseudomonas aeruginosa KE9592	Pseudomonas aeruginosa	NA	NonCF	pneumoniae	pneumonia	tracheal secretion	Germany: Heidelberg	SAMN14996482	GCF_019781145.1	ASM1978114v1	Contig	latest	6761828	6228	9	8	0	0	0	0	1	0	0	0	0	1	0	0	0	0	0	0	0	0	0	0	0	0	0	0	0	0	0	0	0	0	0	0	0
Pseudomonas aeruginosa 2047	Pseudomonas aeruginosa	NA	NonCF	Respiratory tract infection	Respiratory tract infection	BAL	Argentina: Buenos Aires	SAMN21443917	GCF_020404885.1	ASM2040488v1	Scaffold	latest	7131619	6593	19	7	2	0	1	0	1	1	0	1	0	2	0	0	1	0	0	1	0	0	0	1	1	0	0	0	1	1	0	0	0	0	1	0	0
Pseudomonas aeruginosa HdC	Pseudomonas aeruginosa	NA	NonCF	Respiratory tract disease	Respiratory tract disease	BAL	Argentina: Buenos Aires	SAMN22604520	GCF_020733525.1	ASM2073352v1	Scaffold	latest	6838147	6281	7	7	2	0	0	0	0	0	0	1	0	1	0	0	0	0	0	0	0	0	0	1	0	0	0	0	0	0	0	0	0	0	0	0	0
Pseudomonas aeruginosa PACT-15	Pseudomonas aeruginosa	NA	NonCF	Pseudomonas infection	respiratory tract infection	bronchoalveolar lavage (BAL)	Italy: Ancona	SAMN18347815	GCF_021012755.1	ASM2101275v1	Scaffold	latest	6927933	6415	6	6	1	0	0	0	0	0	0	0	0	1	0	0	1	0	0	0	0	0	0	0	0	0	0	0	0	0	0	0	0	0	0	0	0
Pseudomonas aeruginosa PACT-14	Pseudomonas aeruginosa	NA	NonCF	Pseudomonas infection	respiratory tract infection	sputum	Italy: Ancona	SAMN18347814	GCF_021012775.1	ASM2101277v1	Scaffold	latest	6939062	6351	16	4	1	0	1	1	0	0	0	0	0	0	0	0	0	0	0	1	0	0	0	1	1	0	0	0	1	2	0	0	0	1	1	0	0
Pseudomonas aeruginosa PACT-12	Pseudomonas aeruginosa	NA	NonCF	Pseudomonas infection	respiratory tract infection	bronchoalveolar lavage (BAL)	Italy: Ancona	SAMN18347813	GCF_021012805.1	ASM2101280v1	Scaffold	latest	6934362	6418	10	8	2	0	0	0	0	0	0	1	0	1	0	0	0	0	0	1	0	0	0	1	0	0	0	0	1	1	0	0	0	0	0	0	0
Pseudomonas aeruginosa PACT-11	Pseudomonas aeruginosa	NA	NonCF	Pseudomonas infection	respiratory tract infection	sputum	Italy: Ancona	SAMN18347812	GCF_021013035.1	ASM2101303v1	Contig	latest	6271565	5428	7	1	1	0	1	0	0	0	0	0	1	0	0	0	0	0	0	0	0	0	1	0	0	0	0	0	0	2	0	0	0	0	0	0	0
Pseudomonas aeruginosa PACT-4	Pseudomonas aeruginosa	NA	NonCF	Pseudomonas infection	respiratory tract infection	bronchoalveolar lavage (BAL)	Italy: Ancona	SAMN18347809	GCF_021013095.1	ASM2101309v1	Scaffold	latest	7243142	6834	9	10	1	0	0	0	0	1	0	0	1	1	2	0	0	0	0	0	0	0	0	0	0	0	0	0	1	1	0	0	0	0	0	0	0
Pseudomonas aeruginosa PACT-10	Pseudomonas aeruginosa	NA	NonCF	Pseudomonas infection	respiratory tract infection	sputum	Italy: Ancona	SAMN18347811	GCF_021013115.1	ASM2101311v1	Scaffold	latest	6546397	5982	8	5	1	0	0	0	0	0	0	0	0	1	0	0	0	0	0	0	0	0	0	0	0	0	0	0	0	1	0	0	0	0	0	0	0
Pseudomonas aeruginosa PACT-3	Pseudomonas aeruginosa	NA	NonCF	Pseudomonas infection	respiratory tract infection	sputum	Italy: Ancona	SAMN18347808	GCF_021013135.1	ASM2101313v1	Scaffold	latest	7113551	6573	21	10	2	0	0	0	0	1	0	3	0	1	0	0	0	0	0	2	0	0	2	1	1	0	0	0	0	1	0	0	0	0	0	0	0
Pseudomonas aeruginosa PACT-2	Pseudomonas aeruginosa	NA	NonCF	Pseudomonas infection	respiratory tract infection	bronchoalveolar lavage (BAL)	Italy: Ancona	SAMN18347807	GCF_021013155.1	ASM2101315v1	Scaffold	latest	7079273	6535	21	10	2	0	0	0	0	1	0	3	0	1	0	0	0	0	0	2	0	0	2	1	1	0	0	0	0	1	0	0	0	0	0	0	0
Pseudomonas aeruginosa PACT-1	Pseudomonas aeruginosa	NA	NonCF	Pseudomonas infection	respiratory tract infection	bronchoalveolar lavage (BAL)	Italy: Ancona	SAMN18347806	GCF_021013175.1	ASM2101317v1	Scaffold	latest	7100429	6636	14	9	2	0	0	0	0	1	0	1	1	1	2	0	0	0	0	0	0	0	0	0	1	0	0	0	1	2	0	0	0	1	1	0	0
Pseudomonas aeruginosa 9709_S36	Pseudomonas aeruginosa	NA	NonCF	pneumonia	pneumonia	NA	Spain	SAMN20752066	GCF_021061075.1	ASM2106107v1	Contig	latest	7084222	6531	19	9	2	0	0	0	0	1	0	3	0	1	0	0	0	0	0	1	0	0	2	1	1	0	0	0	0	1	0	0	0	0	0	0	0
Pseudomonas aeruginosa 1105_S40	Pseudomonas aeruginosa	NA	NonCF	pneumonia	pneumonia	NA	Spain	SAMN20752065	GCF_021061105.1	ASM2106110v1	Contig	latest	6941791	6406	8	6	2	0	0	0	0	0	0	0	0	1	0	0	0	0	0	0	0	0	0	1	0	0	0	0	1	0	0	0	0	0	0	0	0
Pseudomonas aeruginosa 7598_S24	Pseudomonas aeruginosa	NA	NonCF	pneumonia	pneumonia	NA	Spain	SAMN20752064	GCF_021061125.1	ASM2106112v1	Contig	latest	7360391	6841	14	7	0	0	1	0	0	1	0	2	0	1	0	0	0	1	0	0	0	0	0	1	0	0	0	1	1	2	0	1	0	0	1	0	0
Pseudomonas aeruginosa 4287_S23	Pseudomonas aeruginosa	NA	NonCF	pneumonia	pneumonia	NA	Spain	SAMN20752063	GCF_021061165.1	ASM2106116v1	Contig	latest	6967279	6484	13	10	2	0	0	0	0	1	0	0	1	1	2	0	0	0	0	0	0	0	0	0	1	0	0	0	1	2	0	0	0	0	1	0	0
Pseudomonas aeruginosa 4917_S30	Pseudomonas aeruginosa	NA	NonCF	pneumonia	pneumonia	NA	Spain	SAMN20752061	GCF_021061185.1	ASM2106118v1	Contig	latest	6804034	6276	6	7	1	0	0	0	0	0	0	0	0	1	0	0	1	0	0	0	0	0	0	0	0	0	0	0	0	0	0	0	0	0	0	0	0
Pseudomonas aeruginosa 0523_S21	Pseudomonas aeruginosa	NA	NonCF	pneumonia	pneumonia	NA	Spain	SAMN20752060	GCF_021061205.1	ASM2106120v1	Contig	latest	6970101	6488	13	7	2	0	0	0	0	1	0	0	1	1	2	0	0	0	0	0	0	0	0	0	1	0	0	0	1	2	0	0	0	1	1	0	0
Pseudomonas aeruginosa 0215_S28	Pseudomonas aeruginosa	NA	NonCF	pneumonia	pneumonia	NA	Spain	SAMN20752062	GCF_021061225.1	ASM2106122v1	Contig	latest	6679431	6092	4	2	1	0	0	0	0	0	0	0	0	0	0	0	0	0	0	0	0	0	0	0	0	0	0	0	0	0	0	0	0	0	0	0	0
Pseudomonas aeruginosa 0869_S18	Pseudomonas aeruginosa	NA	NonCF	pneumonia	pneumonia	NA	Spain	SAMN20752058	GCF_021061245.1	ASM2106124v1	Contig	latest	7086983	6539	19	9	2	0	0	0	0	1	0	3	0	1	0	0	0	0	0	1	0	0	2	1	1	0	0	0	0	1	0	0	0	0	0	0	0
Pseudomonas aeruginosa 8057_S16	Pseudomonas aeruginosa	NA	NonCF	pneumonia	pneumonia	NA	Spain	SAMN20752059	GCF_021061265.1	ASM2106126v1	Contig	latest	6836221	6311	8	5	2	0	0	0	0	0	0	0	0	1	0	0	0	0	0	0	0	0	0	1	0	0	0	0	1	0	0	0	0	0	0	0	0
Pseudomonas aeruginosa 9843_S14	Pseudomonas aeruginosa	NA	NonCF	pneumonia	pneumonia	NA	Spain	SAMN20752057	GCF_021061325.1	ASM2106132v1	Contig	latest	6944704	6413	8	5	2	0	0	0	0	0	0	0	0	1	0	0	0	0	0	0	0	0	0	1	0	0	0	0	1	0	0	0	0	0	0	0	0
Pseudomonas aeruginosa 1578_S13	Pseudomonas aeruginosa	NA	NonCF	pneumonia	pneumonia	NA	Spain	SAMN20752056	GCF_021061335.1	ASM2106133v1	Contig	latest	7078687	6608	13	12	2	0	0	0	0	1	0	0	1	1	2	0	0	0	0	0	0	0	0	0	1	0	0	0	1	2	0	0	0	1	1	0	0
Pseudomonas aeruginosa 8385_S31	Pseudomonas aeruginosa	NA	NonCF	pneumonia	pneumonia	NA	Spain	SAMN20752055	GCF_021061355.1	ASM2106135v1	Contig	latest	6492365	5945	5	3	1	0	1	0	0	0	0	0	0	0	0	0	0	0	0	0	0	0	0	1	0	0	0	0	0	1	0	0	1	0	0	0	0
Pseudomonas aeruginosa 5538_S11	Pseudomonas aeruginosa	NA	NonCF	pneumonia	pneumonia	NA	Spain	SAMN20752054	GCF_021061445.1	ASM2106144v1	Contig	latest	6811230	6276	14	6	1	0	0	0	0	2	0	0	0	2	0	0	1	0	1	0	1	0	0	2	1	0	0	0	0	0	0	0	0	0	0	0	0
Pseudomonas aeruginosa host07	Pseudomonas aeruginosa	NA	NonCF	pneumonia	pneumonia	sputum	China	SAMN24220508	GCF_021502785.1	ASM2150278v1	Contig	latest	6892524	6261	11	6	1	0	0	0	0	0	0	0	0	1	1	0	2	0	0	1	0	0	2	1	0	0	0	0	0	1	0	0	0	0	0	0	0
Pseudomonas aeruginosa PAR5091	Pseudomonas aeruginosa	NA	NonCF	Bronchial colonization	respiratory tract infection	Trachealaspirate	Spain: Badalona	SAMN25271432	GCF_021891925.1	ASM2189192v1	Scaffold	latest	6693891	6150	9	3	0	0	0	1	0	1	0	0	0	0	0	0	0	1	1	1	0	0	0	0	0	0	1	0	0	0	0	0	0	0	0	0	0
Pseudomonas aeruginosa PAR10471	Pseudomonas aeruginosa	NA	NonCF	Bronchial colonization	respiratory tract infection	sputum	Spain: Badalona	SAMN25271428	GCF_021891995.1	ASM2189199v1	Scaffold	latest	6715897	6211	7	6	0	0	1	0	0	1	0	0	0	0	0	0	0	0	0	0	0	0	0	0	0	0	0	0	1	1	0	0	0	0	0	0	0
Pseudomonas aeruginosa L1a	Pseudomonas aeruginosa	NA	NonCF	COPD	COPD	sputum from COPD patient	China: Chengdu	SAMN25688706	GCF_022213165.1	ASM2221316v1	Contig	latest	6194072	5640	2	1	1	0	0	0	0	0	0	0	0	0	0	0	0	0	0	0	0	0	0	0	0	0	0	0	0	0	0	0	0	0	0	0	0
Pseudomonas aeruginosa P5-S5	Pseudomonas aeruginosa	NA	NonCF	Chronic bronchitis	Chronic bronchitis	sputum	China:Beijing	SAMN19112925	GCF_022341065.1	ASM2234106v1	Contig	latest	6778082	6374	10	3	0	0	0	0	0	0	0	0	0	1	1	0	1	0	0	0	0	0	0	1	1	0	0	0	0	0	0	0	0	0	0	0	1
Pseudomonas aeruginosa P5-S4	Pseudomonas aeruginosa	NA	NonCF	Chronic bronchitis	Chronic bronchitis	sputum	China:Beijing	SAMN19112924	GCF_022341105.1	ASM2234110v1	Contig	latest	6553619	6019	8	3	0	0	0	0	0	0	0	0	0	1	1	0	1	0	0	0	0	0	0	1	1	0	0	0	0	0	0	0	0	0	0	0	1
Pseudomonas aeruginosa P5-S3	Pseudomonas aeruginosa	NA	NonCF	Chronic bronchitis	Chronic bronchitis	sputum	China:Beijing	SAMN19112923	GCF_022341125.1	ASM2234112v1	Contig	latest	6535660	5993	8	3	0	0	0	0	0	0	0	0	0	1	1	0	1	0	0	0	0	0	0	1	1	0	0	0	0	0	0	0	0	0	0	0	1
Pseudomonas aeruginosa P5-S2	Pseudomonas aeruginosa	NA	NonCF	Chronic bronchitis	Chronic bronchitis	sputum	China:Beijing	SAMN19112922	GCF_022341145.1	ASM2234114v1	Contig	latest	6628684	6092	8	2	0	0	0	0	0	0	0	0	0	1	1	0	1	0	0	0	0	0	0	1	1	0	0	0	0	0	0	0	0	0	0	0	1
Pseudomonas aeruginosa P5-S16	Pseudomonas aeruginosa	NA	NonCF	Chronic bronchitis	Chronic bronchitis	oropharyngeal swabs	China:Beijing	SAMN19112936	GCF_022341175.1	ASM2234117v1	Contig	latest	6575004	6023	4	6	0	0	0	0	0	0	0	0	0	0	0	1	0	0	0	1	0	0	1	0	0	0	0	0	0	1	0	0	0	0	0	0	0
Pseudomonas aeruginosa P5-S13	Pseudomonas aeruginosa	NA	NonCF	Chronic bronchitis	Chronic bronchitis	sputum	China:Beijing	SAMN19112933	GCF_022342405.1	ASM2234240v1	Contig	latest	6366175	5794	4	3	0	0	1	0	0	0	0	0	1	0	0	0	0	0	0	0	1	0	0	0	0	0	0	0	0	0	0	0	0	0	0	0	0
Pseudomonas aeruginosa P5-S11	Pseudomonas aeruginosa	NA	NonCF	Chronic bronchitis	Chronic bronchitis	sputum	China:Beijing	SAMN19112931	GCF_022342425.1	ASM2234242v1	Contig	latest	6365565	5798	4	3	0	0	1	0	0	0	0	0	1	0	0	0	0	0	0	0	1	0	0	0	0	0	0	0	0	0	0	0	0	0	0	0	0
Pseudomonas aeruginosa P4-S7	Pseudomonas aeruginosa	NA	NonCF	Lung infection	respiratory tract infection	sputum	China:Beijing	SAMN19112917	GCF_022342505.1	ASM2234250v1	Contig	latest	6874797	6339	9	4	0	0	0	0	0	0	0	0	0	1	0	0	0	0	0	0	0	0	0	0	0	0	0	1	0	0	0	1	0	0	0	0	0
Pseudomonas aeruginosa P4-S6	Pseudomonas aeruginosa	NA	NonCF	Lung infection	respiratory tract infection	sputum	China:Beijing	SAMN19112916	GCF_022342525.1	ASM2234252v1	Contig	latest	6869142	6322	10	4	0	0	0	0	0	0	0	0	0	1	0	0	0	0	0	0	0	0	0	0	0	0	0	1	0	0	0	1	0	0	0	0	0
Pseudomonas aeruginosa P4-S8	Pseudomonas aeruginosa	NA	NonCF	Lung infection	respiratory tract infection	sputum	China:Beijing	SAMN19112918	GCF_022342535.1	ASM2234253v1	Contig	latest	6871260	6321	10	3	0	0	0	0	0	0	0	0	0	1	0	0	0	0	0	0	0	0	0	0	0	0	0	1	0	0	0	1	0	0	0	0	0
Pseudomonas aeruginosa L55-a	Pseudomonas aeruginosa	NA	NonCF	Pneumonia	pneumonia	BAL	USA:Chicago	SAMN28206142	GCF_023699585.1	ASM2369958v1	Contig	latest	6917543	6447	11	6	0	0	0	0	0	0	1	1	0	1	0	0	0	0	0	1	0	0	0	1	0	0	0	0	0	0	0	0	0	0	0	0	0
Pseudomonas aeruginosa L46-a	Pseudomonas aeruginosa	NA	NonCF	Pneumonia	pneumonia	BAL	USA:Chicago	SAMN28206140	GCF_023699605.1	ASM2369960v1	Contig	latest	6924963	6451	11	NA	0	0	0	0	0	0	1	1	0	1	0	0	0	0	0	1	0	0	0	1	0	0	0	0	0	0	0	0	0	0	0	0	0
Pseudomonas aeruginosa L37-a	Pseudomonas aeruginosa	NA	NonCF	Pneumonia	pneumonia	BAL	USA:Chicago	SAMN28206136	GCF_023699665.1	ASM2369966v1	Contig	latest	6929020	6397	11	7	0	0	0	0	0	0	1	1	0	1	0	0	0	0	0	1	0	0	0	1	0	0	0	0	0	0	0	0	0	0	0	0	0
Pseudomonas aeruginosa L43-a	Pseudomonas aeruginosa	NA	NonCF	Pneumonia	pneumonia	BAL	USA:Chicago	SAMN28206138	GCF_023699685.1	ASM2369968v1	Contig	latest	6932259	6379	11	7	0	0	0	0	0	0	1	1	0	1	0	0	0	0	0	1	0	0	0	1	0	0	0	0	0	0	0	0	0	0	0	0	0
Pseudomonas aeruginosa L35-a	Pseudomonas aeruginosa	NA	NonCF	Pneumonia	pneumonia	BAL	USA:Chicago	SAMN28206135	GCF_023699725.1	ASM2369972v1	Contig	latest	6930535	6412	11	6	0	0	0	0	0	0	1	1	0	1	0	0	0	0	0	1	0	0	0	1	0	0	0	0	0	0	0	0	0	0	0	0	0
Pseudomonas aeruginosa B33-a	Pseudomonas aeruginosa	NA	NonCF	Pneumonia	pneumonia	blood	USA:Chicago	SAMN28206133	GCF_023699755.1	ASM2369975v1	Contig	latest	6933570	6401	11	5	0	0	0	0	0	0	1	1	0	1	0	0	0	0	0	1	0	0	0	1	0	0	0	0	0	0	0	0	0	0	0	0	0
Pseudomonas aeruginosa B32-a	Pseudomonas aeruginosa	NA	NonCF	Pneumonia	pneumonia	blood	USA:Chicago	SAMN28206131	GCF_023699785.1	ASM2369978v1	Contig	latest	6931444	6397	11	NA	0	0	0	0	0	0	1	1	0	1	0	0	0	0	0	1	0	0	0	1	0	0	0	0	0	0	0	0	0	0	0	0	0
Pseudomonas aeruginosa B30-a	Pseudomonas aeruginosa	NA	NonCF	Pneumonia	pneumonia	blood	USA:Chicago	SAMN28206130	GCF_023699825.1	ASM2369982v1	Contig	latest	6935224	6397	11	6	0	0	0	0	0	0	1	1	0	1	0	0	0	0	0	1	0	0	0	1	0	0	0	0	0	0	0	0	0	0	0	0	0
Pseudomonas aeruginosa L02-a	Pseudomonas aeruginosa	NA	NonCF	Pneumonia	pneumonia	BAL	USA:Chicago	SAMN28206124	GCF_023699945.1	ASM2369994v1	Contig	latest	6931197	6405	11	7	0	0	0	0	0	0	1	1	0	1	0	0	0	0	0	1	0	0	0	1	0	0	0	0	0	0	0	0	0	0	0	0	0
[truncated: 111 more columns]
