# Supplementary material for: Reduced prevalence of phage defense systems in Pseudomonas aeruginosa strains from cystic fibrosis patients
Source: mBio. 2025 Feb 25;16(4):e03548-24. doi: 10.1128/mbio.03548-24 (PMC11980395; doi:10.1128/mbio.03548-24)
Supplement: Table S2 — The relative fold changes in defense system prevalence in Pseudomonas aeruginosa strains isolated from CF lungs compared with those from non-CF lungs and statistical results of the post-hoc chi-square test. [file mbio.03548-24-s0004.xlsx]

## Sheet: TableS2
Table S2. The relative fold changes between the Pseudomonas aeruginosa strains isolated from the CF lungs and those that are isolated from non-CF lungs.
System	DS in CF absolute count	CF presence per genome (%)	DS in non-CF absolute count	Non-CF presence per genome (%)	Average abundance (%)	Log FC (CF/NCF) (per gen.)	p-value	Adjusted p-value	Significant	Residuals	Abundance	Activity
DarTG	49	7.57342	7	2.00573	5.61685	1.51215	0	0	Yes	4.93396	More abundant	Anti-phage
pAgo_S2B	64	9.89181	11	3.15186	7.52257	1.39141	0	0	Yes	5.3383	More abundant	Anti-phage & anti-plasmid
Gao_RL	14	2.16383	1	0.286533	1.50451	1.29819	0.0027	0.0177429		3.00099	More abundant	Anti-phage
SoFic	8	1.23648	0	0	0.802407	1.16123	0.0102	0.0454065		2.56968	More abundant	Anti-phage
Avs_V	12	1.85471	1	0.286533	1.30391	1.14986	0.0065	0.0345		2.71903	More abundant	Anti-phage
SEFIR	19	2.93663	3	0.859599	2.20662	1.08197	0.0029	0.0181909		2.97825	More abundant	Anti-phage
Thoeris_I	11	1.70015	1	0.286533	1.20361	1.06955	0.0102	0.0454065		2.56753	More abundant	Anti-phage
AbiD	57	8.80989	14	4.01146	7.12136	0.969006	0	0		4.33326	Neutral	Anti-phage
PD-Lambda-2	35	5.40958	8	2.29226	4.31294	0.961151	0.0004	0.00368		3.51309	Neutral	Anti-phage
DRT_2	31	4.79134	7	2.00573	3.81143	0.946183	0.0009	0.00730588		3.32423	Neutral	Anti-phage
Tiamat	55	8.50077	15	4.29799	7.02106	0.842599	0.0001	0.00125455		4.01348	Neutral	Anti-phage
GAPS6	5	0.772798	0	0	0.501505	0.826028	0.0422	0.153253		2.0311	Neutral	Anti-phage
Dpd	7	1.08192	1	0.286533	0.802407	0.694424	0.063	0.197591		1.8589	Neutral	Anti-phage
dCTPdeaminase	72	11.1283	23	6.59026	9.52859	0.676155	0	0		4.13512	Neutral	Anti-phage
SspBCDE	36	5.56414	11	3.15186	4.71414	0.660848	0.0026	0.0177429		3.01061	Neutral	Anti-phage
pAgo_S1B	6	0.927357	1	0.286533	0.702106	0.583135	0.1002	0.288075		1.64375	Neutral	Anti-phage
PD-Lambda-5	42	6.4915	14	4.01146	5.61685	0.580023	0.0023	0.0167053		3.04738	Neutral	Anti-phage
Lamassu-Lipase	3	0.463679	0	0	0.300903	0.549599	0.1157	0.293989		1.57308	Neutral	Anti-phage
pAgo_LongB	3	0.463679	0	0	0.300903	0.549599	0.1157	0.293989		1.57308	Neutral	Anti-phage
MADS	5	0.772798	1	0.286533	0.601805	0.462539	0.1602	0.36616		1.40448	Neutral	Anti-phage & anti-plasmid
Avs_IV	2	0.309119	0	0	0.200602	0.388596	0.199	0.36616		1.28433	Neutral	Anti-phage
Gao_Upx	2	0.309119	0	0	0.200602	0.388596	0.199	0.36616		1.28433	Neutral	Anti-phage
NLR_like_bNACHT09	2	0.309119	0	0	0.200602	0.388596	0.199	0.36616		1.28433	Neutral	Anti-phage
PD-T4-10	2	0.309119	0	0	0.200602	0.388596	0.199	0.36616		1.28433	Neutral	Anti-phage
PD-T7-5	2	0.309119	0	0	0.200602	0.388596	0.199	0.36616		1.28433	Neutral	Anti-phage
Zorya_TypeII	2	0.309119	0	0	0.200602	0.388596	0.199	0.36616		1.28433	Neutral	Anti-phage
CAS_Class1-Subtype-I-F	255	39.4127	111	31.8052	36.7101	0.300885	0	0		5.85773	Neutral	Anti-phage & anti-plasmid
Gao_Tmn	6	0.927357	2	0.573066	0.802407	0.293045	0.2509	0.432802		1.14812	Neutral	Anti-phage
PD-Lambda-1	8	1.23648	3	0.859599	1.10331	0.266236	0.2321	0.410638		1.19499	Neutral	Anti-phage
AbiU	12	1.85471	5	1.43266	1.70512	0.230809	0.1906	0.36616		1.30875	Neutral	Anti-phage
Dsr_I	14	2.16383	6	1.7192	2.00602	0.218492	0.1717	0.36616		1.36689	Neutral	Anti-phage
Abi2	1	0.15456	0	0	0.100301	0.207343	0.3638	0.507115		0.908095	Neutral	Anti-phage
Detocs_REase	1	0.15456	0	0	0.100301	0.207343	0.3638	0.507115		0.908095	Neutral	Anti-phage
DRT_3	1	0.15456	0	0	0.100301	0.207343	0.3638	0.507115		0.908095	Neutral	Anti-phage
FS_HP	1	0.15456	0	0	0.100301	0.207343	0.3638	0.507115		0.908095	Neutral	Anti-phage
Gao_Mza	1	0.15456	0	0	0.100301	0.207343	0.3638	0.507115		0.908095	Neutral	Anti-phage
Mokosh_Type_I	1	0.15456	0	0	0.100301	0.207343	0.3638	0.507115		0.908095	Neutral	Anti-phage
PD-T4-2	1	0.15456	0	0	0.100301	0.207343	0.3638	0.507115		0.908095	Neutral	Anti-phage
Detocs	3	0.463679	1	0.286533	0.401204	0.18611	0.417	0.558699		0.811628	Neutral	Anti-phage
DISARM_1	19	2.93663	9	2.5788	2.80843	0.137487	0.1645	0.36616		1.38993	Neutral	Anti-phage
AbiE	140	21.6383	69	19.7708	20.9629	0.124213	0.0003	0.00295714		3.58734	Neutral	Anti-phage
Lamassu-Mrr	42	6.4915	21	6.01719	6.31896	0.0943606	0.0575	0.188929		1.89912	Neutral	Anti-phage
PARIS_I	14	2.16383	7	2.00573	2.10632	0.0739577	0.2742	0.439995		1.09339	Neutral	Anti-phage
AbiJ	6	0.927357	3	0.859599	0.902708	0.0516324	0.4745	0.574395		0.715218	Neutral	Anti-phage
Lamassu-PDDEXK	6	0.927357	3	0.859599	0.902708	0.0516324	0.4745	0.574395		0.715218	Neutral	Anti-phage
PD-T7-3	6	0.927357	3	0.859599	0.902708	0.0516324	0.4745	0.574395		0.715218	Neutral	Anti-phage
CAS_Class1-Subtype-I-E	60	9.27357	32	9.16905	9.22768	0.0147521	0.0435	0.153923		2.0184	Neutral	Anti-phage & anti-plasmid
CAS_Class1-Subtype-I-C	11	1.70015	6	1.7192	1.70512	-0.0101391	0.4117	0.557006		0.82087	Neutral	Anti-phage & anti-plasmid
Borvo	39	6.02782	22	6.30372	6.11836	-0.055555	0.1504	0.357848		1.43796	Neutral	Anti-phage
CBASS_I	33	5.10046	19	5.44413	5.21565	-0.0790658	0.2084	0.378411		1.25809	Neutral	Anti-phage
Rst_HelicaseDUF2290	45	6.95518	26	7.44986	7.12136	-0.0870327	0.1448	0.350568		1.45813	Neutral	Anti-phage
PD-T4-8	3	0.463679	2	0.573066	0.501505	-0.10398	0.8155	0.872395		0.23332	Neutral	Anti-phage
PrrC	26	4.01855	16	4.58453	4.21264	-0.154165	0.3541	0.507115		0.926625	Neutral	Anti-phage
Avs_II	1	0.15456	1	0.286533	0.200602	-0.156146	0.8913	0.907778		-0.136663	Neutral	Anti-phage
GAPS1	1	0.15456	1	0.286533	0.200602	-0.156146	0.8913	0.907778		-0.136663	Neutral	Anti-phage
Retron_I_C	1	0.15456	1	0.286533	0.200602	-0.156146	0.8913	0.907778		-0.136663	Neutral	Anti-phage
Rst_TIR-NLR	1	0.15456	1	0.286533	0.200602	-0.156146	0.8913	0.907778		-0.136663	Neutral	Anti-phage
Wadjet_II	1	0.15456	1	0.286533	0.200602	-0.156146	0.8913	0.907778		-0.136663	Neutral	Anti-plasmid
CBASS_III	212	32.7666	129	36.9628	34.2026	-0.168987	0.0052	0.030912		2.79544	Neutral	Anti-phage
Retron_III	9	1.39104	6	1.7192	1.50451	-0.185545	0.6859	0.76334		0.404391	Neutral	Anti-phage
Septu	56	8.65533	35	10.0287	9.12738	-0.191859	0.1944	0.36616		1.2978	Neutral	Anti-phage
Gao_Ppl	4	0.618238	3	0.859599	0.702106	-0.200568	0.9012	0.907778		0.124144	Neutral	Anti-phage
PD-T7-4	4	0.618238	3	0.859599	0.702106	-0.200568	0.9012	0.907778		0.124144	Neutral	Anti-phage
Thoeris_II	15	2.31839	10	2.86533	2.50752	-0.220107	0.6014	0.685894		0.522414	Neutral	Anti-phage
Druantia_III	80	12.3648	52	14.8997	13.2397	-0.250567	0.1769	0.36616		1.35022	Neutral	Anti-phage
Gao_Iet	25	3.86399	17	4.87106	4.21264	-0.271481	0.5381	0.618815		0.615712	Neutral	Anti-phage
RM_Type_II	270	41.7311	185	53.0086	45.6369	-0.337904	0.0451	0.155595		2.0039	Neutral	Anti-phage
SanaTA	3	0.463679	3	0.859599	0.601805	-0.345393	0.8128	0.872395		-0.236769	Neutral	Anti-phage
PD-T7-1	19	2.93663	14	4.01146	3.30993	-0.34827	0.7489	0.826786		0.320092	Neutral	Anti-phage
CapRel	0	0	1	0.286533	0.100301	-0.363488	0.2707	0.439995		-1.10135	Neutral	Anti-phage
PD-T4-6	0	0	1	0.286533	0.100301	-0.363488	0.2707	0.439995		-1.10135	Neutral	Anti-phage
Retron_XII	0	0	1	0.286533	0.100301	-0.363488	0.2707	0.439995		-1.10135	Neutral	Anti-phage
Viperin	0	0	1	0.286533	0.100301	-0.363488	0.2707	0.439995		-1.10135	Neutral	Anti-phage
ShosTA	12	1.85471	10	2.86533	2.20662	-0.437245	0.9802	0.9802		-0.0248473	Neutral	Anti-phage
Avs_III	1	0.15456	2	0.573066	0.300903	-0.446237	0.4547	0.565303		-0.747543	Neutral	Anti-phage
Bunzi	1	0.15456	2	0.573066	0.300903	-0.446237	0.4547	0.565303		-0.747543	Neutral	Anti-phage
FS_HsdR_like	1	0.15456	2	0.573066	0.300903	-0.446237	0.4547	0.565303		-0.747543	Neutral	Anti-phage
Gao_TerY	1	0.15456	2	0.573066	0.300903	-0.446237	0.4547	0.565303		-0.747543	Neutral	Anti-phage
Hna	1	0.15456	2	0.573066	0.300903	-0.446237	0.4547	0.565303		-0.747543	Neutral	Anti-phage
NLR_like_bNACHT01	1	0.15456	2	0.573066	0.300903	-0.446237	0.4547	0.565303		-0.747543	Neutral	Anti-phage
Retron_XI	1	0.15456	2	0.573066	0.300903	-0.446237	0.4547	0.565303		-0.747543	Neutral	Anti-phage
Rst_DUF4238	1	0.15456	2	0.573066	0.300903	-0.446237	0.4547	0.565303		-0.747543	Neutral	Anti-phage
Dnd_ABCDE	2	0.309119	3	0.859599	0.501505	-0.506395	0.5057	0.591412		-0.665571	Neutral	Anti-phage
DRT8	2	0.309119	3	0.859599	0.501505	-0.506395	0.5057	0.591412		-0.665571	Neutral	Anti-phage
DRT9	2	0.309119	3	0.859599	0.501505	-0.506395	0.5057	0.591412		-0.665571	Neutral	Anti-phage
Kiwa	2	0.309119	3	0.859599	0.501505	-0.506395	0.5057	0.591412		-0.665571	Neutral	Anti-phage
Pycsar	75	11.592	59	16.9054	13.4403	-0.507895	0.7852	0.853209		0.272581	Neutral	Anti-phage
RM_Type_IIG	158	24.4204	127	36.3897	28.5858	-0.556653	0.8276	0.878529		0.217826	Neutral	Anti-phage
Retron_IV	4	0.618238	5	1.43266	0.902708	-0.588114	0.5319	0.616825		-0.625126	Neutral	Anti-phage
RM_Type_IV	200	30.9119	170	48.7106	37.1113	-0.639459	0.7648	0.837638		-0.299119	Neutral	Anti-phage
Gao_Qat	19	2.93663	18	5.15759	3.71113	-0.645405	0.6719	0.760018		-0.423607	Neutral	Anti-phage
CAS_Class1-Subtype-IV-E	0	0	2	0.573066	0.200602	-0.653579	0.1193	0.293989		-1.55765	Neutral	Anti-plasmid
CBASS_IV	0	0	2	0.573066	0.200602	-0.653579	0.1193	0.293989		-1.55765	Neutral	Anti-phage
PD-T4-5	0	0	2	0.573066	0.200602	-0.653579	0.1193	0.293989		-1.55765	Neutral	Anti-phage
Mokosh_Type_I_D	70	10.8192	62	17.765	13.2397	-0.666919	0.6787	0.761468		-0.414198	Neutral	Anti-phage
BREX_II	1	0.15456	3	0.859599	0.401204	-0.687649	0.2308	0.410638		-1.19822	Neutral	Anti-phage
BREX_III	4	0.618238	6	1.7192	1.00301	-0.748757	0.3464	0.507115		-0.941573	Neutral	Anti-phage
Druantia_I	5	0.772798	7	2.00573	1.20361	-0.761688	0.3599	0.507115		-0.915478	Neutral	Anti-phage
FS_GIY_YIG	5	0.772798	7	2.00573	1.20361	-0.761688	0.3599	0.507115		-0.915478	Neutral	Anti-phage
Old_exonuclease	8	1.23648	10	2.86533	1.80542	-0.789364	0.3764	0.515792		-0.884591	Neutral	Anti-phage
AbiH	9	1.39104	11	3.15186	2.00602	-0.796123	0.3775	0.515792		-0.882577	Neutral	Anti-phage
Gabija	202	31.221	195	55.8739	39.8195	-0.819765	0.1062	0.293112		-1.6154	Neutral	Anti-phage
RloC	249	38.4853	241	69.0544	49.1474	-0.82716	0.0663	0.20332		-1.83651	Neutral	Anti-phage
BREX_I	48	7.41886	49	14.0401	9.72919	-0.837119	0.2889	0.453048		-1.06048	Neutral	Anti-phage
RosmerTA	50	7.72798	51	14.6132	10.1304	-0.839046	0.2809	0.445566		-1.07827	Neutral	Anti-phage
RM_Type_I	316	48.8408	310	88.8252	62.7884	-0.849793	0.023	0.0906857		-2.27312	Neutral	Anti-phage
Shango	39	6.02782	41	11.7479	8.02407	-0.859105	0.2737	0.439995		-1.0947	Neutral	Anti-phage
JukAB	92	14.2195	95	27.2206	18.7563	-0.890832	0.1185	0.293989		-1.5612	Neutral	Anti-phage
PfiAT	30	4.63679	33	9.45559	6.31896	-0.89133	0.2495	0.432802		-1.15147	Neutral	Anti-phage
BREX	3	0.463679	6	1.7192	0.902708	-0.893582	0.1952	0.36616		-1.2953	Neutral	Anti-phage
Mokosh_Type_I_C	3	0.463679	6	1.7192	0.902708	-0.893582	0.1952	0.36616		-1.2953	Neutral	Anti-phage
PD-T4-7	3	0.463679	6	1.7192	0.902708	-0.893582	0.1952	0.36616		-1.2953	Neutral	Anti-phage
PD-T7-2	47	7.2643	51	14.6132	9.82949	-0.9178	0.1702	0.36616		-1.37141	Neutral	Anti-phage
Lamassu-Cap4_nuclease	44	6.80062	48	13.7536	9.22768	-0.919405	0.1757	0.36616		-1.35404	Neutral	Anti-phage
DRT_4	1	0.15456	5	1.43266	0.601805	-1.07519	0.0604	0.193842		-1.87802	Less abundant	Anti-phage
Mokosh_Type_I_A	28	4.32767	36	10.3152	6.41926	-1.08668	0.0742	0.2226		-1.78524	Less abundant	Anti-phage
BstA	13	2.00927	19	5.44413	3.20963	-1.09857	0.1062	0.293112		-1.61561	Less abundant	Anti-phage
Olokun	0	0	4	1.14613	0.401204	-1.10174	0.0276	0.102941		-2.20314	Less abundant	Anti-phage
Retron_II	9	1.39104	15	4.29799	2.40722	-1.14781	0.0879	0.258089		-1.70652	Less abundant	Anti-phage
Shedu	63	9.73725	82	23.4957	14.5436	-1.1899	0.0055	0.030912		-2.77556	Less abundant	Anti-phage
Hachiman	14	2.16383	22	6.30372	3.61083	-1.20696	0.0544	0.183102		-1.92388	Less abundant	Anti-phage
CBASS_II	37	5.7187	51	14.6132	8.82648	-1.21651	0.0155	0.0648182		-2.41994	Less abundant	Anti-phage
PsyrTA	30	4.63679	43	12.3209	7.32197	-1.24075	0.018	0.0730588		-2.36566	Less abundant	Anti-phage
Rst_Hydrolase-Tm	2	0.309119	8	2.29226	1.00301	-1.33048	0.0269	0.102941		-2.21322	Less abundant	Anti-phage
Wadjet_I	87	13.4467	132	37.8223	21.9659	-1.42615	0	0	Yes	-4.55155	Less abundant	Anti-plasmid
AbiZ	2	0.309119	9	2.5788	1.10331	-1.45088	0.0146	0.0629625		-2.44265	Less abundant	Anti-phage
RM_Type_III	50	7.72798	82	23.4957	13.2397	-1.48881	0.0001	0.00125455	Yes	-3.94304	Less abundant	Anti-phage & anti-plasmid
GAPS4	1	0.15456	8	2.29226	0.902708	-1.51174	0.0084	0.0414		-2.63564	Less abundant	Anti-phage
Gao_Her_DUF	4	0.618238	13	3.72493	1.70512	-1.54587	0.0095	0.0452069		-2.5943	Less abundant	Anti-phage
Lit	2	0.309119	10	2.86533	1.20361	-1.562	0.0079	0.0403778		-2.65698	Less abundant	Anti-phage
Eleos	17	2.62751	34	9.74212	5.11535	-1.56623	0.002	0.0153333		-3.09207	Less abundant	Anti-phage
MazEF	6	0.927357	17	4.87106	2.30692	-1.607	0.0056	0.030912		-2.77196	Less abundant	Anti-phage
CAS_Class1-Subtype-IV-A	0	0	9	2.5788	0.902708	-1.83947	0.0009	0.00730588	Yes	-3.30581	Less abundant	Anti-plasmid
RnlAB	6	0.927357	23	6.59026	2.90873	-1.97753	0.0002	0.00212308	Yes	-3.69898	Less abundant	Anti-phage
Druantia_II	10	1.5456	32	9.16905	4.21264	-1.99811	0.0001	0.00125455	Yes	-4.04797	Less abundant	Anti-phage
Rst_3HP	4	0.618238	20	5.73066	2.40722	-2.05632	0.0002	0.00212308	Yes	-3.76055	Less abundant	Anti-phage
Azaca	3	0.463679	20	5.73066	2.30692	-2.20115	0.0001	0.00125455	Yes	-4.0308	Less abundant	Anti-phage
Zorya_TypeI	22	3.40031	85	24.3553	10.7322	-2.52661	0	0	Yes	-7.1694	Less abundant	Anti-phage
